# Supplementary material for: Methyl 3,5,5,6,8,8-hexa­methyl-5,6,7,8-tetra­hydro­naphthalene-2-carboxyl­ate (AHTN–COOMe)
Source: Acta Crystallogr Sect E Struct Rep Online. 2011 Jan 26;67(Pt 2):o485. doi: 10.1107/S1600536811002601 (PMC3051644; doi:10.1107/S1600536811002601)
Supplement: Supplementary file 1 [file e-67-0o485-sup1.cif]

##############################################################################
###                                                                        ###
###        Electronic paper (Acta Crystallographica Section E)             ###
###                                                                        ###
##############################################################################
#                                                                            #
# This CIF contains the data in a paper accepted for publication in Acta     #
# Crystallographica Section E. It conforms to the requirements of Notes      #
# for Authors for Section E, and has been peer reviewed under the auspices   #
# of the IUCr Commission on Journals.                                        #
#                                                                            #
# Full details of the Crystallographic Information File format               #
# are given in the paper "The Crystallographic Information File (CIF):       #
# a New Standard Archive File for Crystallography" by S. R. Hall, F. H.      #
# Allen and I. D. Brown [Acta Cryst. (1991), A47, 655-685].                  #
#                                                                            #
# The current version of the core CIF dictionary is obtainable from          #
# ftp://ftp.iucr.org/pub/cif_core.dic. The current version number is 2.4.    #
#                                                                            #
# Software is freely available for graphical display of the structure(s) in  #
# this CIF.  For information consult the CIF home page http://www.iucr.org/  #
# cif/home.html                                                              #
#                                                                            #
# This file may be used for bona fide research purposes within the           #
# scientific community so long as proper attribution is given to the journal # 
# article from which it was obtained.                                        #
#                                                                            #
##############################################################################
                                             
data_I
_audit_creation_method     SHELXL-97
_chemical_name_systematic
;
Methyl 3,5,5,6,8,8-hexamethyl-5,6,7,8-tetrahydronaphthalene-2-carboxylate
;
_chemical_name_common     ?
_chemical_formula_moiety     'C18 H26 O2'
_chemical_formula_sum     'C18 H26 O2'
_chemical_formula_iupac     'C18 H26 O2'
_chemical_formula_weight     274.39
_chemical_melting_point     ?
_symmetry_cell_setting     monoclinic
_symmetry_space_group_name_H-M     'P 21/n'
_symmetry_space_group_name_Hall     '-P 2yn'
loop_
    _symmetry_equiv_pos_as_xyz
    'x, y, z'
    '-x+1/2, y+1/2, -z+1/2'
    '-x, -y, -z'
    'x-1/2, -y-1/2, z-1/2'
_cell_length_a     11.5049(11)
_cell_length_b     11.9482(5)
_cell_length_c     12.1078(13)
_cell_angle_alpha     90.00
_cell_angle_beta     102.612(5)
_cell_angle_gamma     90.00
_cell_volume     1624.2(2)
_cell_formula_units_Z     4
_cell_measurement_reflns_used     25
_cell_measurement_theta_min     65
_cell_measurement_theta_max     69
_cell_measurement_temperature     193(2)
_exptl_crystal_description     block
_exptl_crystal_colour     colourless
_exptl_crystal_size_max     0.45
_exptl_crystal_size_mid     0.40
_exptl_crystal_size_min     0.30
_exptl_crystal_density_diffrn     1.122
_exptl_crystal_density_meas     ?
_exptl_crystal_density_method     'not measured'
_exptl_crystal_F_000     600
_exptl_absorpt_coefficient_mu     0.552
_exptl_absorpt_correction_type     none
_exptl_special_details
;
;
_diffrn_ambient_temperature     193(2)
_diffrn_radiation_type     CuK\a
_diffrn_radiation_wavelength     1.54178
_diffrn_radiation_monochromator     graphite
_diffrn_measurement_device_type     'Enraf--Nonius CAD-4'
_diffrn_measurement_device     '\k-geometry diffractometer'
_diffrn_measurement_method     \w/2\q
_diffrn_detector_area_resol_mean     ?
_diffrn_reflns_number     5083
_diffrn_reflns_av_R_equivalents     0.0467
_diffrn_reflns_av_sigmaI/netI     0.0301
_diffrn_reflns_theta_min     4.80
_diffrn_reflns_theta_max     69.78
_diffrn_reflns_theta_full     69.78
_diffrn_measured_fraction_theta_max     1.000
_diffrn_measured_fraction_theta_full     1.000
_diffrn_reflns_limit_h_min     0
_diffrn_reflns_limit_h_max     14
_diffrn_reflns_limit_k_min     -14
_diffrn_reflns_limit_k_max     14
_diffrn_reflns_limit_l_min     -14
_diffrn_reflns_limit_l_max     14
_diffrn_standards_number     3
_diffrn_standards_interval_count     ?
_diffrn_standards_interval_time     60
_diffrn_standards_decay_%     3
_refine_special_details
;
 Refinement of F^2^ against ALL reflections.  The weighted R-factor wR and
 goodness of fit S are based on F^2^, conventional R-factors R are based
 on F, with F set to zero for negative F^2^. The threshold expression of
 F^2^ > 2sigma(F^2^) is used only for calculating R-factors(gt) etc. and is
 not relevant to the choice of reflections for refinement.  R-factors based
 on F^2^ are statistically about twice as large as those based on F, and R-
 factors based on ALL data will be even larger.
;
_reflns_number_total     3062
_reflns_number_gt     2856
_reflns_threshold_expression     I>2sigma(I)
_refine_ls_structure_factor_coef     Fsqd
_refine_ls_matrix_type     full
_refine_ls_R_factor_all     0.0562
_refine_ls_R_factor_gt     0.0538
_refine_ls_wR_factor_gt     0.1486
_refine_ls_wR_factor_ref     0.1516
_refine_ls_goodness_of_fit_ref     1.029
_refine_ls_restrained_S_all     1.047
_refine_ls_number_reflns     3062
_refine_ls_number_parameters     216
_refine_ls_number_restraints     10
_refine_ls_hydrogen_treatment     constr
_refine_ls_weighting_scheme     calc
_refine_ls_weighting_details
         'calc w=1/[\s^2^(Fo^2^)+(0.0889P)^2^+0.4305P] where P=(Fo^2^+2Fc^2^)/3'
_atom_sites_solution_hydrogens     geom
_atom_sites_solution_primary     direct
_atom_sites_solution_secondary     difmap
_refine_ls_shift/su_max     0.001
_refine_ls_shift/su_mean     0.000
_refine_diff_density_max     0.290
_refine_diff_density_min     -0.255
_refine_ls_extinction_method     'SHELXTL (Sheldrick, 2008)'
_refine_ls_extinction_coef     0.0070(8)
_refine_ls_extinction_expression
                                  'Fc^*^=kFc[1+0.001xFc^2^\l^3^/sin(2\q)]^-1/4^'
loop_
    _atom_type_symbol
    _atom_type_description
    _atom_type_scat_dispersion_real
    _atom_type_scat_dispersion_imag
    _atom_type_scat_source
    'C' 'C' 0.0181 0.0091
                         'International Tables Vol C Tables 4.2.6.8 and 6.1.1.4'
    'H' 'H' 0.0000 0.0000
                         'International Tables Vol C Tables 4.2.6.8 and 6.1.1.4'
    'O' 'O' 0.0492 0.0322
                         'International Tables Vol C Tables 4.2.6.8 and 6.1.1.4'
_computing_data_collection     'CAD-4 Software (Enraf--Nonius, 1989)'
_computing_cell_refinement     'CAD-4 Software (Enraf--Nonius, 1989)'
_computing_data_reduction     'CORINC (Dr\"ager & Gattow, 1971)'
_computing_structure_solution     'SIR97 (Altomare <i>et al.</i>, 1999)'
_computing_structure_refinement     'SHELXTL (Sheldrick, 2008)'
_computing_molecular_graphics     'PLATON (Spek, 2009)'
_computing_publication_material     'PLATON (Spek, 2009)'
loop_
    _atom_site_type_symbol
    _atom_site_label
    _atom_site_fract_x
    _atom_site_fract_y
    _atom_site_fract_z
    _atom_site_U_iso_or_equiv
    _atom_site_adp_type
    _atom_site_calc_flag
    _atom_site_refinement_flags
    _atom_site_occupancy
    _atom_site_disorder_assembly
    _atom_site_disorder_group
    O O1 0.34558(10) 1.32637(9) -0.02324(9) 0.0454(3) Uani d . 1 . .
    O O2 0.44327(15) 1.40647(10) 0.13483(11) 0.0711(5) Uani d . 1 . .
    C C1 0.40482(12) 1.32335(11) 0.08442(12) 0.0353(3) Uani d . 1 . .
    C C2 0.41364(11) 1.20805(11) 0.13210(10) 0.0283(3) Uani d . 1 . .
    C C3 0.34903(11) 1.12216(11) 0.06975(10) 0.0284(3) Uani d . 1 . .
    H H23 0.2999 1.1396 -0.0020 0.034 Uiso calc R 1 . .
    C C4 0.35277(10) 1.01170(11) 0.10740(10) 0.0267(3) Uani d . 1 A .
    C C5 0.42442(11) 0.98674(11) 0.21369(10) 0.0280(3) Uani d . 1 A .
    C C6 0.48890(11) 1.07419(11) 0.27540(10) 0.0310(3) Uani d . 1 . .
    H H4 0.5373 1.0571 0.3476 0.037 Uiso calc R 1 . .
    C C7 0.48699(11) 1.18407(11) 0.23842(10) 0.0297(3) Uani d . 1 . .
    C C8 0.56520(13) 1.26927(13) 0.31130(12) 0.0412(4) Uani d . 1 . .
    H H1 0.6091 1.2331 0.3806 0.062 Uiso calc R 1 . .
    H H2 0.5156 1.3295 0.3310 0.062 Uiso calc R 1 . .
    H H3 0.6217 1.3005 0.2696 0.062 Uiso calc R 1 . .
    C C9 0.43809(13) 0.86813(12) 0.26390(11) 0.0358(4) Uani d D 1 . .
    C C10 0.33564(19) 0.79143(16) 0.19751(16) 0.0364(5) Uani d PD 0.744(3) A 1
    H H16 0.2599 0.8165 0.2176 0.044 Uiso calc PR 0.744(3) A 1
    C C11 0.32069(18) 0.80706(15) 0.07020(16) 0.0352(4) Uani d PD 0.744(3) A 1
    H H11 0.3979 0.7929 0.0493 0.042 Uiso calc PR 0.744(3) A 1
    H H12 0.2627 0.7515 0.0302 0.042 Uiso calc PR 0.744(3) A 1
    C C15 0.3518(4) 0.6672(3) 0.2281(5) 0.0516(9) Uani d PD 0.744(3) A 1
    H H13 0.2785 0.6265 0.1949 0.077 Uiso calc PR 0.744(3) A 1
    H H14 0.3692 0.6587 0.3106 0.077 Uiso calc PR 0.744(3) A 1
    H H15 0.4180 0.6368 0.1984 0.077 Uiso calc PR 0.744(3) A 1
    C C10B 0.3875(6) 0.7792(5) 0.1773(5) 0.0364(5) Uani d PD 0.256(3) A 2
    H H16B 0.4408 0.7776 0.1222 0.044 Uiso calc PR 0.256(3) A 2
    C C11B 0.2689(5) 0.8159(4) 0.1118(5) 0.0352(4) Uani d PD 0.256(3) A 2
    H H11B 0.2177 0.8350 0.1651 0.042 Uiso calc PR 0.256(3) A 2
    H H12B 0.2307 0.7532 0.0638 0.042 Uiso calc PR 0.256(3) A 2
    C C15B 0.3853(14) 0.6606(11) 0.2212(16) 0.0516(9) Uani d PD 0.256(3) A 2
    H H13B 0.4661 0.6383 0.2595 0.077 Uiso calc PR 0.256(3) A 2
    H H14B 0.3559 0.6098 0.1577 0.077 Uiso calc PR 0.256(3) A 2
    H H15B 0.3327 0.6569 0.2747 0.077 Uiso calc PR 0.256(3) A 2
    C C12 0.27785(11) 0.92416(11) 0.03173(11) 0.0318(3) Uani d D 1 . .
    C C13 0.1469(4) 0.9422(4) 0.0305(4) 0.0414(9) Uani d PD 0.744(3) A 1
    H H5 0.0990 0.8866 -0.0190 0.062 Uiso calc PR 0.744(3) A 1
    H H6 0.1232 1.0176 0.0023 0.062 Uiso calc PR 0.744(3) A 1
    H H7 0.1339 0.9342 0.1075 0.062 Uiso calc PR 0.744(3) A 1
    C C14 0.2948(2) 0.93749(19) -0.09371(18) 0.0374(5) Uani d PD 0.744(3) A 1
    H H8 0.3800 0.9388 -0.0936 0.056 Uiso calc PR 0.744(3) A 1
    H H9 0.2580 1.0076 -0.1258 0.056 Uiso calc PR 0.744(3) A 1
    H H10 0.2570 0.8744 -0.1395 0.056 Uiso calc PR 0.744(3) A 1
    C C16 0.4257(4) 0.8693(6) 0.3874(3) 0.0576(11) Uani d PD 0.744(3) A 1
    H H17 0.4953 0.9059 0.4345 0.086 Uiso calc PR 0.744(3) A 1
    H H18 0.4202 0.7922 0.4135 0.086 Uiso calc PR 0.744(3) A 1
    H H19 0.3535 0.9104 0.3930 0.086 Uiso calc PR 0.744(3) A 1
    C C17 0.5617(2) 0.8238(2) 0.2576(2) 0.0464(6) Uani d PD 0.744(3) A 1
    H H20 0.5676 0.8189 0.1782 0.070 Uiso calc PR 0.744(3) A 1
    H H21 0.5734 0.7494 0.2923 0.070 Uiso calc PR 0.744(3) A 1
    H H22 0.6230 0.8749 0.2982 0.070 Uiso calc PR 0.744(3) A 1
    C C13B 0.1450(11) 0.9619(14) 0.0068(14) 0.0414(9) Uani d PD 0.256(3) A 2
    H H5B 0.0939 0.8991 -0.0254 0.062 Uiso calc PR 0.256(3) A 2
    H H6B 0.1334 1.0242 -0.0473 0.062 Uiso calc PR 0.256(3) A 2
    H H7B 0.1241 0.9862 0.0773 0.062 Uiso calc PR 0.256(3) A 2
    C C14B 0.3189(7) 0.8985(6) -0.0673(6) 0.0374(5) Uani d PD 0.256(3) A 2
    H H8B 0.3208 0.9670 -0.1115 0.056 Uiso calc PR 0.256(3) A 2
    H H9B 0.2652 0.8441 -0.1128 0.056 Uiso calc PR 0.256(3) A 2
    H H10B 0.3993 0.8668 -0.0462 0.056 Uiso calc PR 0.256(3) A 2
    C C16B 0.3894(15) 0.876(2) 0.3749(13) 0.0576(11) Uani d PD 0.256(3) A 2
    H H17B 0.4310 0.9355 0.4231 0.086 Uiso calc PR 0.256(3) A 2
    H H18B 0.4029 0.8042 0.4155 0.086 Uiso calc PR 0.256(3) A 2
    H H19B 0.3038 0.8918 0.3554 0.086 Uiso calc PR 0.256(3) A 2
    C C17B 0.5738(8) 0.8426(8) 0.3014(7) 0.0464(6) Uani d PD 0.256(3) A 2
    H H20B 0.6116 0.8534 0.2371 0.070 Uiso calc PR 0.256(3) A 2
    H H21B 0.5851 0.7651 0.3279 0.070 Uiso calc PR 0.256(3) A 2
    H H22B 0.6101 0.8934 0.3629 0.070 Uiso calc PR 0.256(3) A 2
    C C18 0.33250(17) 1.43507(14) -0.07628(16) 0.0561(5) Uani d . 1 . .
    H H24 0.2983 1.4873 -0.0297 0.084 Uiso calc R 1 . .
    H H25 0.2796 1.4293 -0.1514 0.084 Uiso calc R 1 . .
    H H26 0.4107 1.4624 -0.0838 0.084 Uiso calc R 1 . .
loop_
    _atom_site_aniso_label
    _atom_site_aniso_U_11
    _atom_site_aniso_U_22
    _atom_site_aniso_U_33
    _atom_site_aniso_U_12
    _atom_site_aniso_U_13
    _atom_site_aniso_U_23
    O1 0.0551(7) 0.0345(6) 0.0423(6) -0.0050(5) 0.0009(5) 0.0096(4)
    O2 0.1106(12) 0.0323(6) 0.0585(8) -0.0166(7) -0.0076(7) 0.0010(5)
    C1 0.0362(7) 0.0302(7) 0.0399(7) -0.0030(5) 0.0091(6) 0.0000(5)
    C2 0.0269(6) 0.0288(7) 0.0313(6) 0.0003(5) 0.0108(5) -0.0009(5)
    C3 0.0272(6) 0.0312(7) 0.0270(6) 0.0007(5) 0.0066(5) -0.0006(5)
    C4 0.0252(6) 0.0293(7) 0.0275(6) 0.0000(5) 0.0101(5) -0.0018(5)
    C5 0.0292(6) 0.0312(7) 0.0268(6) 0.0023(5) 0.0130(5) 0.0012(5)
    C6 0.0320(7) 0.0372(7) 0.0243(6) 0.0022(5) 0.0072(5) -0.0009(5)
    C7 0.0277(6) 0.0342(7) 0.0289(6) -0.0004(5) 0.0101(5) -0.0066(5)
    C8 0.0415(8) 0.0406(8) 0.0388(7) -0.0035(6) 0.0031(6) -0.0098(6)
    C9 0.0452(8) 0.0337(7) 0.0306(7) 0.0020(6) 0.0132(5) 0.0062(5)
    C10 0.0429(12) 0.0309(9) 0.0411(10) -0.0002(9) 0.0216(8) 0.0049(7)
    C11 0.0417(10) 0.0276(9) 0.0390(10) -0.0032(7) 0.0149(7) -0.0046(7)
    C15 0.066(3) 0.0331(10) 0.0607(13) -0.0013(14) 0.0255(19) 0.0079(8)
    C10B 0.0429(12) 0.0309(9) 0.0411(10) -0.0002(9) 0.0216(8) 0.0049(7)
    C11B 0.0417(10) 0.0276(9) 0.0390(10) -0.0032(7) 0.0149(7) -0.0046(7)
    C15B 0.066(3) 0.0331(10) 0.0607(13) -0.0013(14) 0.0255(19) 0.0079(8)
    C12 0.0322(7) 0.0292(7) 0.0340(7) -0.0025(5) 0.0073(5) -0.0034(5)
    C13 0.0314(8) 0.043(2) 0.052(2) -0.0091(10) 0.0133(11) -0.0071(14)
    C14 0.0466(13) 0.0345(13) 0.0325(11) -0.0042(9) 0.0117(9) -0.0053(8)
    C16 0.091(3) 0.0511(14) 0.0374(14) 0.006(3) 0.029(2) 0.0144(12)
    C17 0.0529(12) 0.0383(13) 0.0484(16) 0.0109(9) 0.0119(13) 0.0057(12)
    C13B 0.0314(8) 0.043(2) 0.052(2) -0.0091(10) 0.0133(11) -0.0071(14)
    C14B 0.0466(13) 0.0345(13) 0.0325(11) -0.0042(9) 0.0117(9) -0.0053(8)
    C16B 0.091(3) 0.0511(14) 0.0374(14) 0.006(3) 0.029(2) 0.0144(12)
    C17B 0.0529(12) 0.0383(13) 0.0484(16) 0.0109(9) 0.0119(13) 0.0057(12)
    C18 0.0646(11) 0.0412(9) 0.0583(10) -0.0050(8) 0.0038(8) 0.0200(7)
_geom_special_details
;
 All esds (except the esd in the dihedral angle between two l.s. planes)
 are estimated using the full covariance matrix.  The cell esds are taken
 into account individually in the estimation of esds in distances, angles
 and torsion angles; correlations between esds in cell parameters are only
 used when they are defined by crystal symmetry.  An approximate (isotropic)
 treatment of cell esds is used for estimating esds involving l.s. planes.
;
loop_
    _geom_bond_atom_site_label_1
    _geom_bond_atom_site_label_2
    _geom_bond_site_symmetry_2
    _geom_bond_distance
    _geom_bond_publ_flag
    O1 C1 . 1.3330(17) ?
    O1 C18 . 1.4422(18) ?
    O2 C1 . 1.1986(18) ?
    C1 C2 . 1.4886(18) ?
    C2 C3 . 1.3895(18) ?
    C2 C7 . 1.4060(18) ?
    C3 C4 . 1.3939(18) ?
    C3 H23 . 0.9500 ?
    C4 C5 . 1.4005(18) ?
    C4 C12 . 1.5270(17) ?
    C5 C6 . 1.3994(18) ?
    C5 C9 . 1.5365(18) ?
    C6 C7 . 1.3858(19) ?
    C6 H4 . 0.9500 ?
    C7 C8 . 1.5092(18) ?
    C8 H1 . 0.9800 ?
    C8 H2 . 0.9800 ?
    C8 H3 . 0.9800 ?
    C9 C10B . 1.517(6) ?
    C9 C16 . 1.532(4) ?
    C9 C17 . 1.535(3) ?
    C9 C17B . 1.558(9) ?
    C9 C16B . 1.567(12) ?
    C9 C10 . 1.569(2) ?
    C10 C11 . 1.525(3) ?
    C10 C15 . 1.531(4) ?
    C10 H16 . 1.0000 ?
    C11 C12 . 1.522(2) ?
    C11 H11 . 0.9900 ?
    C11 H12 . 0.9900 ?
    C15 H13 . 0.9800 ?
    C15 H14 . 0.9800 ?
    C15 H15 . 0.9800 ?
    C10B C11B . 1.487(8) ?
    C10B C15B . 1.515(13) ?
    C10B H16B . 1.0000 ?
    C11B C12 . 1.633(5) ?
    C11B H11B . 0.9900 ?
    C11B H12B . 0.9900 ?
    C15B H13B . 0.9800 ?
    C15B H14B . 0.9800 ?
    C15B H15B . 0.9800 ?
    C12 C14B . 1.415(7) ?
    C12 C13 . 1.519(4) ?
    C12 C13B . 1.559(12) ?
    C12 C14 . 1.581(2) ?
    C13 H5 . 0.9800 ?
    C13 H6 . 0.9800 ?
    C13 H7 . 0.9800 ?
    C14 H8 . 0.9800 ?
    C14 H9 . 0.9800 ?
    C14 H10 . 0.9800 ?
    C16 H17 . 0.9800 ?
    C16 H18 . 0.9800 ?
    C16 H19 . 0.9800 ?
    C17 H20 . 0.9800 ?
    C17 H21 . 0.9800 ?
    C17 H22 . 0.9800 ?
    C13B H5B . 0.9800 ?
    C13B H6B . 0.9800 ?
    C13B H7B . 0.9800 ?
    C14B H8B . 0.9800 ?
    C14B H9B . 0.9800 ?
    C14B H10B . 0.9800 ?
    C16B H17B . 0.9800 ?
    C16B H18B . 0.9800 ?
    C16B H19B . 0.9800 ?
    C17B H20B . 0.9800 ?
    C17B H21B . 0.9800 ?
    C17B H22B . 0.9800 ?
    C18 H24 . 0.9800 ?
    C18 H25 . 0.9800 ?
    C18 H26 . 0.9800 ?
loop_
    _geom_angle_atom_site_label_1
    _geom_angle_atom_site_label_2
    _geom_angle_atom_site_label_3
    _geom_angle_site_symmetry_1
    _geom_angle_site_symmetry_3
    _geom_angle
    _geom_angle_publ_flag
    C1 O1 C18 . . 116.18(12) ?
    O2 C1 O1 . . 121.91(13) ?
    O2 C1 C2 . . 125.66(13) ?
    O1 C1 C2 . . 112.42(11) ?
    C3 C2 C7 . . 119.33(12) ?
    C3 C2 C1 . . 119.32(11) ?
    C7 C2 C1 . . 121.35(12) ?
    C2 C3 C4 . . 123.16(11) ?
    C2 C3 H23 . . 118.4 ?
    C4 C3 H23 . . 118.4 ?
    C3 C4 C5 . . 118.17(11) ?
    C3 C4 C12 . . 118.64(11) ?
    C5 C4 C12 . . 123.19(12) ?
    C6 C5 C4 . . 117.95(12) ?
    C6 C5 C9 . . 118.74(11) ?
    C4 C5 C9 . . 123.29(12) ?
    C7 C6 C5 . . 124.45(11) ?
    C7 C6 H4 . . 117.8 ?
    C5 C6 H4 . . 117.8 ?
    C6 C7 C2 . . 116.93(11) ?
    C6 C7 C8 . . 119.00(12) ?
    C2 C7 C8 . . 124.04(12) ?
    C7 C8 H1 . . 109.5 ?
    C7 C8 H2 . . 109.5 ?
    H1 C8 H2 . . 109.5 ?
    C7 C8 H3 . . 109.5 ?
    H1 C8 H3 . . 109.5 ?
    H2 C8 H3 . . 109.5 ?
    C10B C9 C16 . . 125.2(4) ?
    C10B C9 C17 . . 86.8(3) ?
    C16 C9 C17 . . 109.67(19) ?
    C10B C9 C5 . . 112.5(2) ?
    C16 C9 C5 . . 110.8(3) ?
    C17 C9 C5 . . 108.32(14) ?
    C10B C9 C17B . . 105.9(4) ?
    C16 C9 C17B . . 91.1(4) ?
    C5 C9 C17B . . 107.8(4) ?
    C10B C9 C16B . . 118.5(10) ?
    C17 C9 C16B . . 124.8(6) ?
    C5 C9 C16B . . 105.2(9) ?
    C17B C9 C16B . . 106.5(7) ?
    C17 C9 C10 . . 111.94(15) ?
    C5 C9 C10 . . 109.60(12) ?
    C17B C9 C10 . . 128.9(4) ?
    C16B C9 C10 . . 95.9(9) ?
    C11 C10 C15 . . 110.1(2) ?
    C11 C10 C9 . . 110.65(14) ?
    C15 C10 C9 . . 113.8(2) ?
    C11 C10 H16 . . 107.3 ?
    C15 C10 H16 . . 107.3 ?
    C9 C10 H16 . . 107.3 ?
    C12 C11 C10 . . 112.30(14) ?
    C12 C11 H11 . . 109.1 ?
    C10 C11 H11 . . 109.1 ?
    C12 C11 H12 . . 109.1 ?
    C10 C11 H12 . . 109.1 ?
    H11 C11 H12 . . 107.9 ?
    C11B C10B C15B . . 112.3(8) ?
    C11B C10B C9 . . 109.3(4) ?
    C15B C10B C9 . . 116.5(9) ?
    C11B C10B H16B . . 106.0 ?
    C15B C10B H16B . . 106.0 ?
    C9 C10B H16B . . 106.0 ?
    C10B C11B C12 . . 112.4(4) ?
    C10B C11B H11B . . 109.1 ?
    C12 C11B H11B . . 109.1 ?
    C10B C11B H12B . . 109.1 ?
    C12 C11B H12B . . 109.1 ?
    H11B C11B H12B . . 107.9 ?
    C10B C15B H13B . . 109.5 ?
    C10B C15B H14B . . 109.5 ?
    H13B C15B H14B . . 109.5 ?
    C10B C15B H15B . . 109.5 ?
    H13B C15B H15B . . 109.5 ?
    H14B C15B H15B . . 109.5 ?
    C14B C12 C13 . . 122.5(4) ?
    C14B C12 C11 . . 85.1(3) ?
    C13 C12 C11 . . 112.82(19) ?
    C14B C12 C4 . . 114.0(3) ?
    C13 C12 C4 . . 109.7(2) ?
    C11 C12 C4 . . 110.08(12) ?
    C14B C12 C13B . . 113.2(7) ?
    C4 C12 C13B . . 108.6(7) ?
    C13 C12 C14 . . 107.86(18) ?
    C11 C12 C14 . . 106.67(13) ?
    C4 C12 C14 . . 109.60(12) ?
    C13B C12 C14 . . 96.1(6) ?
    C14B C12 C11B . . 114.1(4) ?
    C13 C12 C11B . . 85.8(2) ?
    C4 C12 C11B . . 106.7(2) ?
    C13B C12 C11B . . 99.1(6) ?
    C14 C12 C11B . . 133.4(2) ?
    C12 C13 H5 . . 109.5 ?
    C12 C13 H6 . . 109.5 ?
    C12 C13 H7 . . 109.5 ?
    C12 C14 H8 . . 109.5 ?
    C12 C14 H9 . . 109.5 ?
    C12 C14 H10 . . 109.5 ?
    C9 C16 H17 . . 109.5 ?
    C9 C16 H18 . . 109.5 ?
    C9 C16 H19 . . 109.5 ?
    C9 C17 H20 . . 109.5 ?
    C9 C17 H21 . . 109.5 ?
    C9 C17 H22 . . 109.5 ?
    C12 C13B H5B . . 109.5 ?
    C12 C13B H6B . . 109.5 ?
    H5B C13B H6B . . 109.5 ?
    C12 C13B H7B . . 109.5 ?
    H5B C13B H7B . . 109.5 ?
    H6B C13B H7B . . 109.5 ?
    C12 C14B H8B . . 109.5 ?
    C12 C14B H9B . . 109.5 ?
    H8B C14B H9B . . 109.5 ?
    C12 C14B H10B . . 109.5 ?
    H8B C14B H10B . . 109.5 ?
    H9B C14B H10B . . 109.5 ?
    C9 C16B H17B . . 109.5 ?
    C9 C16B H18B . . 109.5 ?
    H17B C16B H18B . . 109.5 ?
    C9 C16B H19B . . 109.5 ?
    H17B C16B H19B . . 109.5 ?
    H18B C16B H19B . . 109.5 ?
    C9 C17B H20B . . 109.5 ?
    C9 C17B H21B . . 109.5 ?
    H20B C17B H21B . . 109.5 ?
    C9 C17B H22B . . 109.5 ?
    H20B C17B H22B . . 109.5 ?
    H21B C17B H22B . . 109.5 ?
    O1 C18 H24 . . 109.5 ?
    O1 C18 H25 . . 109.5 ?
    H24 C18 H25 . . 109.5 ?
    O1 C18 H26 . . 109.5 ?
    H24 C18 H26 . . 109.5 ?
    H25 C18 H26 . . 109.5 ?
loop_
    _geom_torsion_atom_site_label_1
    _geom_torsion_atom_site_label_2
    _geom_torsion_atom_site_label_3
    _geom_torsion_atom_site_label_4
    _geom_torsion_site_symmetry_1
    _geom_torsion_site_symmetry_2
    _geom_torsion_site_symmetry_3
    _geom_torsion_site_symmetry_4
    _geom_torsion
    _geom_torsion_publ_flag
    C18 O1 C1 O2 . . . . 1.2(2) ?
    C18 O1 C1 C2 . . . . 179.86(13) ?
    O2 C1 C2 C3 . . . . 169.86(15) ?
    O1 C1 C2 C3 . . . . -8.72(18) ?
    O2 C1 C2 C7 . . . . -10.8(2) ?
    O1 C1 C2 C7 . . . . 170.60(11) ?
    C7 C2 C3 C4 . . . . 0.10(18) ?
    C1 C2 C3 C4 . . . . 179.43(11) ?
    C2 C3 C4 C5 . . . . 0.59(18) ?
    C2 C3 C4 C12 . . . . 179.94(11) ?
    C3 C4 C5 C6 . . . . -0.56(17) ?
    C12 C4 C5 C6 . . . . -179.88(11) ?
    C3 C4 C5 C9 . . . . -178.83(11) ?
    C12 C4 C5 C9 . . . . 1.85(18) ?
    C4 C5 C6 C7 . . . . -0.15(19) ?
    C9 C5 C6 C7 . . . . 178.20(11) ?
    C5 C6 C7 C2 . . . . 0.83(19) ?
    C5 C6 C7 C8 . . . . -177.28(12) ?
    C3 C2 C7 C6 . . . . -0.78(17) ?
    C1 C2 C7 C6 . . . . 179.90(11) ?
    C3 C2 C7 C8 . . . . 177.23(12) ?
    C1 C2 C7 C8 . . . . -2.10(19) ?
    C6 C5 C9 C10B . . . . -166.3(3) ?
    C4 C5 C9 C10B . . . . 12.0(3) ?
    C6 C5 C9 C16 . . . . 48.2(2) ?
    C4 C5 C9 C16 . . . . -133.5(2) ?
    C6 C5 C9 C17 . . . . -72.09(16) ?
    C4 C5 C9 C17 . . . . 106.17(16) ?
    C6 C5 C9 C17B . . . . -50.0(3) ?
    C4 C5 C9 C17B . . . . 128.3(3) ?
    C6 C5 C9 C16B . . . . 63.4(8) ?
    C4 C5 C9 C16B . . . . -118.4(8) ?
    C6 C5 C9 C10 . . . . 165.52(12) ?
    C4 C5 C9 C10 . . . . -16.23(17) ?
    C16 C9 C10 C11 . . . . 166.1(2) ?
    C17 C9 C10 C11 . . . . -74.04(19) ?
    C5 C9 C10 C11 . . . . 46.17(18) ?
    C17B C9 C10 C11 . . . . -88.6(5) ?
    C16B C9 C10 C11 . . . . 154.6(7) ?
    C16 C9 C10 C15 . . . . -69.3(3) ?
    C17 C9 C10 C15 . . . . 50.6(2) ?
    C5 C9 C10 C15 . . . . 170.84(18) ?
    C17B C9 C10 C15 . . . . 36.1(5) ?
    C16B C9 C10 C15 . . . . -80.7(8) ?
    C15 C10 C11 C12 . . . . 167.6(2) ?
    C9 C10 C11 C12 . . . . -65.6(2) ?
    C16 C9 C10B C11B . . . . 94.2(5) ?
    C17 C9 C10B C11B . . . . -153.9(4) ?
    C5 C9 C10B C11B . . . . -45.4(5) ?
    C17B C9 C10B C11B . . . . -162.8(5) ?
    C16B C9 C10B C11B . . . . 77.8(9) ?
    C10 C9 C10B C11B . . . . 43.7(4) ?
    C16 C9 C10B C15B . . . . -34.4(8) ?
    C17 C9 C10B C15B . . . . 77.5(7) ?
    C5 C9 C10B C15B . . . . -174.0(6) ?
    C17B C9 C10B C15B . . . . 68.5(8) ?
    C16B C9 C10B C15B . . . . -50.9(10) ?
    C10 C9 C10B C15B . . . . -85.0(8) ?
    C15B C10B C11B C12 . . . . -161.7(8) ?
    C9 C10B C11B C12 . . . . 67.4(5) ?
    C10 C11 C12 C14B . . . . 162.2(4) ?
    C10 C11 C12 C13 . . . . -74.5(3) ?
    C10 C11 C12 C4 . . . . 48.37(18) ?
    C10 C11 C12 C13B . . . . -83.0(8) ?
    C10 C11 C12 C14 . . . . 167.20(16) ?
    C10 C11 C12 C11B . . . . -41.0(4) ?
    C3 C4 C12 C14B . . . . 69.9(3) ?
    C5 C4 C12 C14B . . . . -110.8(3) ?
    C3 C4 C12 C13 . . . . -71.72(18) ?
    C5 C4 C12 C13 . . . . 107.60(17) ?
    C3 C4 C12 C11 . . . . 163.56(12) ?
    C5 C4 C12 C11 . . . . -17.12(17) ?
    C3 C4 C12 C13B . . . . -57.3(6) ?
    C5 C4 C12 C13B . . . . 122.0(6) ?
    C3 C4 C12 C14 . . . . 46.53(17) ?
    C5 C4 C12 C14 . . . . -134.15(14) ?
    C3 C4 C12 C11B . . . . -163.2(2) ?
    C5 C4 C12 C11B . . . . 16.1(3) ?
    C10B C11B C12 C14B . . . . 75.9(6) ?
    C10B C11B C12 C13 . . . . -160.2(5) ?
    C10B C11B C12 C11 . . . . 50.5(4) ?
    C10B C11B C12 C4 . . . . -50.9(5) ?
    C10B C11B C12 C13B . . . . -163.5(8) ?
    C10B C11B C12 C14 . . . . 89.0(5) ?
loop_
    _geom_hbond_atom_site_label_D
    _geom_hbond_atom_site_label_H
    _geom_hbond_atom_site_label_A
    _geom_hbond_site_symmetry_A
    _geom_hbond_distance_DH
    _geom_hbond_distance_HA
    _geom_hbond_distance_DA
    _geom_hbond_angle_DHA
    C3 H23 O1 . 0.95 2.32 2.6839(17) 103
    C18 H26 O2 3_685 0.98 2.47 3.397(2) 157
data_global
_journal_date_recd_electronic     2011-01-17
_journal_date_accepted     2011-01-19
_journal_name_full     'Acta Crystallographica, Section E'
_journal_year     2011
_journal_volume     67
_journal_issue      2
_journal_page_first     o485
_journal_page_last     o485
_journal_paper_category     QO
_journal_coeditor_code     ZL2346
_publ_contact_author_name     'Franziska Emmerling'
_publ_contact_author_address
;
BAM Federal Institute for Materials Research and Testing
Department Analytical Chemistry, Reference Materials
Richard-Willst\"atter-Strasse 11
D-12489 Berlin-Adlershof, Germany
;
_publ_contact_author_email     'franziska.emmerling@bam.de'
_publ_contact_author_fax     '00493081041137'
_publ_contact_author_phone     '00493081041133'
_publ_section_title
;
Methyl 3,5,5,6,8,8-hexamethyl-5,6,7,8-tetrahydronaphthalene-2-carboxylate
(AHTN--COOMe)
;
loop_
    _publ_author_name
    _publ_author_footnote
    _publ_author_address
    'Kuhlich, Paul' .
;
BAM Federal Institute for Materials Research and Testing
Richard-Willst\"atter-Strasse 11
D-12489 Berlin-Adlershof, Germany
;
    'Emmerling, Franziska' .
;
BAM Federal Institute for Materials Research and Testing
Richard-Willst\"atter-Strasse 11
D-12489 Berlin-Adlershof, Germany
;
    'Piechotta, Christian' .
;
BAM Federal Institute for Materials Research and Testing
Richard-Willst\"atter-Strasse 11
D-12489 Berlin-Adlershof, Germany
;
    'Nehls, Irene' .
;
BAM Federal Institute for Materials Research and Testing
Richard-Willst\"atter-Strasse 11
D-12489 Berlin-Adlershof, Germany
;
