# Supplementary material for: Methyl 3,5,5,6,8,8-hexa­methyl-5,6,7,8-tetra­hydro­naphthalene-2-carboxyl­ate (AHTN–COOMe)
Source: Acta Crystallogr Sect E Struct Rep Online. 2011 Jan 26;67(Pt 2):o485. doi: 10.1107/S1600536811002601 (PMC3051644; doi:10.1107/S1600536811002601)
Supplement: Supplementary file 2 [file e-67-0o485-Isup2.hkl]

# 
# h,k,l, Fc-squared, Fo-squared, sigma(Fo-squared) and status flag 
# 
data_I
_shelx_title ' fe225   R     P 21/n' 
_shelx_refln_list_code          4 
_shelx_F_calc_maximum      203.52 
_exptl_crystal_F_000       600.00 
_reflns_d_resolution_high  0.8215 
 
loop_ 
 _symmetry_equiv_pos_as_xyz 
 'x, y, z' 
 '-x+1/2, y+1/2, -z+1/2' 
 '-x, -y, -z' 
 'x-1/2, -y-1/2, z-1/2' 
 
_cell_length_a    11.5049 
_cell_length_b    11.9482 
_cell_length_c    12.1078 
_cell_angle_alpha  90.000 
_cell_angle_beta  102.612 
_cell_angle_gamma  90.000 
 
_shelx_F_squared_multiplier     1.000 
 
loop_ 
 _refln_index_h 
 _refln_index_k 
 _refln_index_l 
 _refln_F_squared_calc 
 _refln_F_squared_meas 
 _refln_F_squared_sigma 
 _refln_observed_status 
   2   0   0     1616.27     1449.34     20.55 o 
   4   0   0     4860.21     4616.10     57.53 o 
   6   0   0       23.90       22.65      0.54 o 
   8   0   0      172.63      182.73      2.96 o 
  10   0   0      138.31      133.79      2.73 o 
  12   0   0      301.63      328.89      4.38 o 
   1   1   0     3010.06     2604.93     28.62 o 
   2   1   0       82.04       82.29      0.98 o 
   3   1   0      419.23      328.03      8.31 o 
   4   1   0      366.02      369.91      7.54 o 
   5   1   0      365.57      382.04      2.77 o 
   6   1   0      169.76      194.97      7.12 o 
   7   1   0      264.48      271.25      9.79 o 
   8   1   0       98.32       98.92      2.33 o 
   9   1   0       46.90       45.92      0.71 o 
  10   1   0        1.66        2.00      0.39 o 
  11   1   0        1.11        2.02      0.27 o 
  12   1   0       16.16       15.67      0.43 o 
  13   1   0       74.11       84.07      2.29 o 
   0   2   0      445.12      428.82     10.48 o 
   1   2   0     7559.55     6757.97    154.82 o 
   2   2   0     1086.85      919.51      5.88 o 
   3   2   0       22.77       18.67      1.03 o 
   4   2   0      182.94      159.07      8.40 o 
   5   2   0       42.96       42.36      4.09 o 
   6   2   0      200.05      182.04      7.57 o 
   7   2   0       13.66       12.69      0.31 o 
   8   2   0       41.60       48.15      2.20 o 
   9   2   0      128.91      152.87      6.39 o 
  10   2   0       27.40       29.60      1.62 o 
  11   2   0       21.98       21.84      1.49 o 
  12   2   0       32.81       35.43      1.00 o 
  13   2   0        6.31        6.14      0.27 o 
   1   3   0      301.94      283.46      1.90 o 
   2   3   0     1447.65     1318.16     27.19 o 
   3   3   0      338.32      304.99      7.22 o 
   4   3   0       74.11       95.53      2.53 o 
   5   3   0      126.72      127.92      4.89 o 
   6   3   0      183.61      200.99     12.33 o 
   7   3   0       63.21       59.18      4.25 o 
   8   3   0      840.88      917.01     66.49 o 
   9   3   0        6.67        6.36      0.49 o 
  10   3   0       12.05       11.27      0.44 o 
  11   3   0       17.52       17.69      1.62 o 
  12   3   0        9.20       10.34      0.82 o 
  13   3   0        0.69        0.65      0.22 o 
   0   4   0     1664.71     1662.91     84.90 o 
   1   4   0     1144.59     1108.40     25.10 o 
   2   4   0       85.73       88.93      5.46 o 
   3   4   0      470.06      468.68     26.47 o 
   4   4   0       58.95       76.10      3.93 o 
   5   4   0      783.83      841.70      8.42 o 
   6   4   0       49.30       52.96      5.07 o 
   7   4   0       11.03       11.01      1.51 o 
   8   4   0        0.09       -0.08      0.22 o 
   9   4   0       17.70       19.99      1.19 o 
  10   4   0        1.58        1.00      0.39 o 
  11   4   0        0.66        1.86      0.25 o 
  12   4   0        5.13        5.03      0.38 o 
  13   4   0       44.99       59.57      5.22 o 
   1   5   0      399.67      486.79     41.57 o 
   2   5   0        2.13        1.85      0.12 o 
   3   5   0      120.95      111.03      5.74 o 
   4   5   0        0.03        0.48      0.16 o 
   5   5   0       29.33       26.75      3.12 o 
   6   5   0       80.09       67.21      4.24 o 
   7   5   0       29.64       31.91      2.97 o 
   8   5   0      116.08      109.53     11.02 o 
   9   5   0       67.92       79.34      7.31 o 
  10   5   0        0.05        0.57      0.28 o 
  11   5   0       41.83       45.76      4.23 o 
  12   5   0        0.14       -0.26      0.30 o 
   0   6   0      357.83      377.17     15.05 o 
   1   6   0     1036.72     1118.79     54.94 o 
   2   6   0       10.33       15.10      0.78 o 
   3   6   0      630.95      684.42     50.64 o 
   4   6   0      859.99      898.58     82.25 o 
   5   6   0     1426.12     1403.82     83.96 o 
   6   6   0        1.67        2.38      0.29 o 
   7   6   0        5.75        6.43      0.54 o 
   8   6   0        5.98        9.41      1.21 o 
   9   6   0       20.69       22.54      2.96 o 
  10   6   0       17.35       19.07      1.98 o 
  11   6   0        6.31        7.87      0.53 o 
  12   6   0       33.48       38.75      4.01 o 
   1   7   0      111.80       94.04      7.30 o 
   2   7   0      343.86      344.48     23.55 o 
   3   7   0        0.07        0.85      0.20 o 
   4   7   0       85.48       97.63      9.35 o 
   5   7   0      462.05      469.12     39.40 o 
   6   7   0        7.37        7.42      0.65 o 
   7   7   0        5.28        6.01      0.92 o 
   8   7   0        0.21        0.50      0.34 o 
   9   7   0      398.55      432.66     57.98 o 
  10   7   0        0.40        0.26      0.36 o 
  11   7   0       50.34       56.47      5.96 o 
   0   8   0     1078.37      994.15     38.31 o 
   1   8   0       61.68       68.42      5.50 o 
   2   8   0      113.68      125.37     13.10 o 
   3   8   0       60.78       54.27      5.09 o 
   4   8   0       60.37       65.04      7.91 o 
   5   8   0       24.12       18.57      2.42 o 
   6   8   0      266.10      275.68     31.47 o 
   7   8   0       37.00       37.99      4.59 o 
   8   8   0       35.66       30.41      3.30 o 
   9   8   0       32.73       34.82      4.54 o 
  10   8   0      100.47       91.63     12.43 o 
  11   8   0        4.26        6.56      0.59 o 
   1   9   0      286.23      284.39     21.29 o 
   2   9   0      164.53      173.17     12.82 o 
   3   9   0     1438.93     1450.17    148.24 o 
   4   9   0     1371.87     1423.36    144.45 o 
   5   9   0      234.21      242.22     25.63 o 
   6   9   0       30.24       35.27      4.01 o 
   7   9   0      251.84      248.86     22.96 o 
   8   9   0        8.25        8.51      0.63 o 
   9   9   0       92.58      108.76     12.75 o 
  10   9   0       33.36       35.07      3.59 o 
   0  10   0      183.40      184.93      6.36 o 
   1  10   0      437.75      441.65     25.72 o 
   2  10   0       47.78       46.56      4.51 o 
   3  10   0       66.40       63.28      5.21 o 
   4  10   0        0.03        0.37      0.25 o 
   5  10   0      178.31      192.65     27.21 o 
   6  10   0        0.06        0.40      0.28 o 
   7  10   0        2.97        2.91      0.58 o 
   8  10   0        6.39        7.47      1.40 o 
   9  10   0        0.50        0.86      0.25 o 
   1  11   0       14.23       12.43      0.65 o 
   2  11   0       13.88       13.09      0.95 o 
   3  11   0       26.39       27.86      2.99 o 
   4  11   0        3.16        2.43      0.26 o 
   5  11   0      139.36      147.40     18.60 o 
   6  11   0        1.39        2.51      0.24 o 
   7  11   0        4.77        5.69      0.93 o 
   8  11   0       20.10       21.21      2.74 o 
   0  12   0       98.28       97.09      5.78 o 
   1  12   0        4.77        3.81      0.91 o 
   2  12   0        1.52        2.28      0.84 o 
   3  12   0       46.75       50.34      4.58 o 
   4  12   0       17.34       13.22      1.37 o 
   5  12   0       37.78       35.76      4.17 o 
   6  12   0        0.05        0.37      0.33 o 
   7  12   0        3.19        5.90      1.01 o 
   1  13   0       20.28       24.23      2.05 o 
   2  13   0       53.30       59.26      5.69 o 
   3  13   0        8.39       10.09      0.63 o 
   4  13   0       19.28       20.72      2.26 o 
   5  13   0        0.22        0.34      0.19 o 
   6  13   0       17.09       20.89      2.58 o 
   0  14   0       11.90       19.97      0.63 o 
   1  14   0       20.94       21.67      2.11 o 
   2  14   0        6.77        8.02      0.39 o 
   3  14   0        0.45        1.26      0.17 o 
 -13   0   1        0.01        0.53      0.36 o 
 -11   0   1       28.98       35.79      0.92 o 
  -9   0   1      107.87      103.47      2.28 o 
  -7   0   1       51.32       54.14      1.16 o 
  -5   0   1      692.08      642.05      5.80 o 
  -3   0   1    27390.96    28575.14    235.86 o 
  -1   0   1       17.35       28.24      0.41 o 
   1   0   1    21561.47    16684.69    137.14 o 
   3   0   1      852.95      745.65      6.11 o 
   5   0   1      484.94      497.34      4.83 o 
   7   0   1        6.09        5.19      0.33 o 
   9   0   1        4.45        1.87      0.37 o 
  11   0   1        0.00        0.26      0.54 o 
  13   0   1      199.84      218.43      2.99 o 
 -13   1   1       23.02       25.70      1.27 o 
 -12   1   1        0.26        0.41      0.27 o 
 -11   1   1        0.34        0.62      0.23 o 
 -10   1   1        4.47        4.00      0.62 o 
  -9   1   1      124.98      132.71      3.05 o 
  -8   1   1        2.15        2.10      0.91 o 
  -7   1   1        7.24       11.29      0.32 o 
  -6   1   1       33.56       33.87      1.50 o 
  -5   1   1        7.82       13.07      0.47 o 
  -4   1   1      149.97      164.64      1.77 o 
  -3   1   1    14238.32    13972.00    731.27 o 
  -2   1   1     7352.07     7159.58    383.25 o 
  -1   1   1      681.56      680.38      8.60 o 
   0   1   1     1207.93     1156.54     46.61 o 
   1   1   1      166.72      129.92      4.05 o 
   2   1   1      606.11      491.22      4.54 o 
   3   1   1      200.97      161.82      3.36 o 
   4   1   1        1.23        1.20      0.14 o 
   5   1   1      136.81      131.73      1.39 o 
   6   1   1       93.69       99.20      1.60 o 
   7   1   1       13.83       20.06      0.38 o 
   8   1   1      171.75      177.42      2.10 o 
   9   1   1      147.90      144.31      1.97 o 
  10   1   1       62.89       67.83      1.99 o 
  11   1   1      170.50      180.05      2.25 o 
  12   1   1       26.58       31.54      0.78 o 
  13   1   1        0.58        0.43      0.21 o 
 -13   2   1       68.24       74.12      3.84 o 
 -12   2   1        1.99        2.98      0.27 o 
 -11   2   1        4.54        5.74      0.87 o 
 -10   2   1       56.41       60.10      5.12 o 
  -9   2   1        0.02        0.72      0.56 o 
  -8   2   1      868.29      875.68     36.36 o 
  -7   2   1      241.06      238.76     10.34 o 
  -6   2   1      420.78      398.33     27.76 o 
  -5   2   1       59.02       60.77      4.31 o 
  -4   2   1      949.95      965.24     29.48 o 
  -3   2   1      594.52      570.19     28.41 o 
  -2   2   1     2708.67     2559.38     93.53 o 
  -1   2   1       26.82       19.02      1.28 o 
   0   2   1      498.19      481.11     10.36 o 
   1   2   1      568.27      493.34     18.82 o 
   2   2   1        3.61        4.44      0.30 o 
   3   2   1     1637.69     1520.97     51.65 o 
   4   2   1       53.83       47.91      0.73 o 
   5   2   1      945.90      942.95      6.69 o 
   6   2   1     3034.85     3129.59     66.78 o 
   7   2   1      100.21       77.87      2.63 o 
   8   2   1      219.82      226.83      3.59 o 
   9   2   1        0.08        0.55      0.29 o 
  10   2   1       40.49       39.81      1.14 o 
  11   2   1      177.68      196.06      8.22 o 
  12   2   1       38.96       43.53      2.00 o 
  13   2   1       50.60       61.63      4.23 o 
 -13   3   1        1.64        3.38      0.23 o 
 -12   3   1       10.31       11.71      0.68 o 
 -11   3   1       34.82       42.19      4.01 o 
 -10   3   1        9.60        8.29      0.36 o 
  -9   3   1       38.65       41.97      2.60 o 
  -8   3   1      116.35      123.72      9.48 o 
  -7   3   1      909.60      957.67     70.01 o 
  -6   3   1       92.78      105.36      6.36 o 
  -5   3   1      239.88      227.62     14.21 o 
  -4   3   1     1234.61     1176.50     58.32 o 
  -3   3   1      108.19      119.13      6.04 o 
  -2   3   1       19.32       14.26      0.23 o 
  -1   3   1       42.26       41.40      0.86 o 
   0   3   1     1473.56     1455.13     24.49 o 
   1   3   1       23.36       25.04      0.45 o 
   2   3   1      316.13      264.89     14.25 o 
   3   3   1      235.00      205.61      8.75 o 
   4   3   1      388.82      368.98     13.76 o 
   5   3   1      794.48      823.17     32.16 o 
   6   3   1       79.50       86.37      4.62 o 
   7   3   1       43.20       45.86      2.27 o 
   8   3   1        5.04        5.98      0.31 o 
   9   3   1        3.36        5.05      0.46 o 
  10   3   1       53.14       52.00      2.56 o 
  11   3   1       11.02       13.97      0.67 o 
  12   3   1       24.33       27.32      1.15 o 
  13   3   1       15.54       22.63      1.20 o 
 -13   4   1        9.83       11.72      1.31 o 
 -12   4   1        4.81        3.94      0.27 o 
 -11   4   1       22.19       21.40      1.52 o 
 -10   4   1       21.45       18.96      1.77 o 
  -9   4   1       29.51       29.62      2.44 o 
  -8   4   1       79.54       84.67      6.73 o 
  -7   4   1        2.94        4.18      1.68 o 
  -6   4   1      458.64      468.73     45.63 o 
  -5   4   1       81.39       71.11      5.82 o 
  -4   4   1       26.45       40.33      4.30 o 
  -3   4   1      829.31      760.25      7.40 o 
  -2   4   1      138.46      138.15      3.32 o 
  -1   4   1       10.02       13.15      0.89 o 
   0   4   1      724.39      706.84     17.85 o 
   1   4   1      198.89      183.72      9.46 o 
   2   4   1      718.22      711.90     30.39 o 
   3   4   1       42.71       40.49      2.67 o 
   4   4   1      160.58      149.33      8.17 o 
   5   4   1      555.15      614.38     28.25 o 
   6   4   1      632.73      612.74     24.71 o 
   7   4   1       72.84       82.65      6.51 o 
   8   4   1      514.38      508.07     38.15 o 
   9   4   1        0.30        1.12      0.59 o 
  10   4   1        4.60        7.83      0.34 o 
  11   4   1        7.11        8.26      0.71 o 
  12   4   1        3.28        4.96      0.26 o 
 -13   5   1       16.31       20.67      2.72 o 
 -12   5   1        9.53       10.01      0.68 o 
 -11   5   1       12.91       13.07      1.36 o 
 -10   5   1       22.50       19.25      2.44 o 
  -9   5   1      111.49      107.67     13.22 o 
  -8   5   1       36.68       43.03      4.33 o 
  -7   5   1       42.19       42.19      3.29 o 
  -6   5   1       83.70       71.95      6.45 o 
  -5   5   1        7.78        9.45      1.10 o 
  -4   5   1       28.24       31.96      1.11 o 
  -3   5   1        0.84        1.57      0.17 o 
  -2   5   1        6.17        8.97      1.46 o 
  -1   5   1       61.40       59.52      0.95 o 
   0   5   1      322.88      347.36      9.86 o 
   1   5   1     4458.61     4190.53     59.13 o 
   2   5   1     2419.93     2526.97     19.43 o 
   3   5   1       10.30        6.42      0.28 o 
   4   5   1       46.81       43.67      0.99 o 
   5   5   1      300.53      269.65      3.55 o 
   6   5   1        0.35       -0.42      0.42 o 
   7   5   1       89.15       81.46      1.66 o 
   8   5   1       30.21       30.94      0.85 o 
   9   5   1        0.99        1.20      0.35 o 
  10   5   1       32.88       33.14      0.87 o 
  11   5   1        8.75        9.18      0.51 o 
  12   5   1        7.21       10.97      0.45 o 
 -12   6   1        0.06        0.16      0.24 o 
 -11   6   1       36.39       37.02      4.38 o 
 -10   6   1       58.97       67.04      7.75 o 
  -9   6   1        7.64        8.44      0.89 o 
  -8   6   1        3.58        8.63      0.47 o 
  -7   6   1      286.84      316.63     40.38 o 
  -6   6   1       55.07       52.92      6.79 o 
  -5   6   1        2.03        1.70      0.21 o 
  -4   6   1      575.31      589.09     32.38 o 
  -3   6   1      500.76      563.19     37.92 o 
  -2   6   1        0.40        0.30      0.20 o 
  -1   6   1       36.90       39.72      2.33 o 
   0   6   1       77.23       95.93      2.83 o 
   1   6   1     1094.24     1153.30      9.81 o 
   2   6   1     1559.61     1557.17     12.82 o 
   3   6   1       46.96       36.84      0.81 o 
   4   6   1       14.25       12.51      0.43 o 
   5   6   1      349.03      326.70      4.20 o 
   6   6   1        9.26        8.08      0.42 o 
   7   6   1      155.52      140.88      2.77 o 
   8   6   1        1.86        3.63      0.38 o 
   9   6   1       65.80       58.39      1.31 o 
  10   6   1        6.79        5.34      0.43 o 
  11   6   1        0.77        0.03      0.45 o 
  12   6   1        0.06       -0.05      0.34 o 
 -12   7   1       50.03       55.69      7.93 o 
 -11   7   1       23.61       25.33      3.00 o 
 -10   7   1       15.11       18.38      2.17 o 
  -9   7   1       86.33       88.86     12.92 o 
  -8   7   1       25.46       25.10      3.13 o 
  -7   7   1        0.73        0.18      0.44 o 
  -6   7   1       52.15       53.17      5.20 o 
  -5   7   1        9.54        8.91      1.39 o 
  -4   7   1      119.36      130.58     11.08 o 
  -3   7   1       71.41       77.01      4.47 o 
  -2   7   1      150.91      154.13     10.74 o 
  -1   7   1       46.41       40.56      0.97 o 
   0   7   1      202.37      216.84      5.09 o 
   1   7   1      137.73      130.76      2.24 o 
   2   7   1       27.61       25.19      0.58 o 
   3   7   1       77.73       67.71      1.36 o 
   4   7   1       16.89       13.67      0.52 o 
   5   7   1      101.39       86.83      1.71 o 
   6   7   1      109.69       98.42      1.89 o 
   7   7   1      107.50      111.63      2.47 o 
   8   7   1        7.22        8.23      0.49 o 
   9   7   1      147.23      139.76      2.78 o 
  10   7   1       57.54       56.47      1.33 o 
  11   7   1        0.54        0.65      0.34 o 
 -11   8   1        2.90        3.67      0.42 o 
 -10   8   1        8.61       10.21      0.94 o 
  -9   8   1        2.33        1.55      0.62 o 
  -8   8   1       29.91       27.25      2.08 o 
  -7   8   1      173.20      194.18     15.19 o 
  -6   8   1      256.37      250.78     30.86 o 
  -5   8   1       12.11       10.69      1.17 o 
  -4   8   1       60.74       60.78      7.39 o 
  -3   8   1        5.44        5.11      0.69 o 
  -2   8   1       11.96       15.37      1.22 o 
  -1   8   1      276.78      272.42     12.30 o 
   0   8   1       75.63       72.46      3.02 o 
   1   8   1       72.80       64.01      1.36 o 
   2   8   1       74.66       70.52      1.46 o 
   3   8   1      280.24      259.61      3.73 o 
   4   8   1        4.02        4.73      0.42 o 
   5   8   1        1.31       -0.09      0.40 o 
   6   8   1        9.05        7.35      0.46 o 
   7   8   1      282.00      263.87      4.04 o 
   8   8   1        3.27        4.03      0.39 o 
   9   8   1       45.27       39.37      0.93 o 
  10   8   1       93.71       96.09      2.02 o 
  11   8   1      156.34      152.98      2.30 o 
 -10   9   1       28.50       32.92      4.61 o 
  -9   9   1       12.62       15.51      1.73 o 
  -8   9   1        8.67        7.91      1.27 o 
  -7   9   1      123.66      123.47     14.33 o 
  -6   9   1       97.51       90.95     12.51 o 
  -5   9   1        4.13        4.37      1.12 o 
  -4   9   1      711.49      713.57     72.26 o 
  -3   9   1     1012.02     1033.64     94.96 o 
  -2   9   1      697.12      682.67     45.71 o 
  -1   9   1      141.11      141.46      7.89 o 
   0   9   1      306.24      287.62      9.45 o 
   1   9   1      866.13      821.16      8.31 o 
   2   9   1      670.81      605.50      6.71 o 
   3   9   1       45.97       42.87      0.99 o 
   4   9   1       82.83       79.51      1.72 o 
   5   9   1       69.99       63.14      1.34 o 
   6   9   1        2.90        2.37      0.37 o 
   7   9   1        3.18        3.79      0.40 o 
   8   9   1       22.84       22.47      0.69 o 
   9   9   1       47.59       44.35      1.01 o 
  10   9   1      108.60      111.77      1.99 o 
 -10  10   1        1.75        4.39      0.65 o 
  -9  10   1        0.16        0.09      0.27 o 
  -8  10   1        0.12        0.10      0.23 o 
  -7  10   1        4.19        4.56      0.58 o 
  -6  10   1       37.48       39.57      4.77 o 
  -5  10   1       56.16       57.92      7.53 o 
  -4  10   1      181.11      186.61     24.88 o 
  -3  10   1      160.74      187.33     15.59 o 
  -2  10   1      186.29      180.70     13.82 o 
  -1  10   1        7.90        8.41      0.75 o 
   0  10   1      233.55      236.75      7.77 o 
   1  10   1      620.09      596.16      6.80 o 
   2  10   1     1210.90     1139.11     10.94 o 
   3  10   1       18.06       18.01      0.67 o 
   4  10   1       17.79       18.19      0.66 o 
   5  10   1        0.18       -0.08      0.40 o 
   6  10   1       29.22       28.87      0.82 o 
   7  10   1       13.89       12.51      0.54 o 
   8  10   1        0.04       -0.18      0.36 o 
   9  10   1       53.10       52.29      1.13 o 
  -9  11   1        3.61        6.78      1.34 o 
  -8  11   1       13.14       14.35      1.88 o 
  -7  11   1        0.12        0.28      0.22 o 
  -6  11   1        4.36        6.26      0.44 o 
  -5  11   1        0.01        0.51      0.23 o 
  -4  11   1      401.36      427.07     47.31 o 
  -3  11   1       30.31       27.31      3.02 o 
  -2  11   1       23.52       24.71      1.04 o 
  -1  11   1       10.84       11.56      0.55 o 
   0  11   1       79.53       74.18      1.95 o 
   1  11   1       33.78       27.99      0.81 o 
   2  11   1      230.46      188.65      3.33 o 
   3  11   1       26.49       21.00      0.71 o 
   4  11   1       17.42       18.01      0.65 o 
   5  11   1       53.35       53.24      1.19 o 
   6  11   1        3.19        4.12      0.38 o 
   7  11   1       29.87       33.07      0.77 o 
   8  11   1        0.88        1.19      0.24 o 
  -7  12   1        0.10        0.51      0.56 o 
  -6  12   1       14.08       15.23      2.33 o 
  -5  12   1        0.00        0.60      0.17 o 
  -4  12   1       26.03       24.46      3.03 o 
  -3  12   1        1.34        2.43      0.24 o 
  -2  12   1        2.74        2.86      0.25 o 
  -1  12   1       53.50       57.66      3.98 o 
   0  12   1        5.98        7.30      0.29 o 
   1  12   1       11.72        9.37      0.47 o 
   2  12   1       14.29       18.72      0.65 o 
   3  12   1       46.81       45.22      1.07 o 
   4  12   1        3.66        5.18      0.37 o 
   5  12   1        0.33        1.52      0.26 o 
   6  12   1        1.17        0.65      0.22 o 
   7  12   1        6.63        8.53      0.41 o 
  -6  13   1       49.77       49.95      6.30 o 
  -5  13   1        2.75        3.39      0.53 o 
  -4  13   1        0.33        0.62      0.20 o 
  -3  13   1        9.93       10.73      1.58 o 
  -2  13   1        1.38        1.64      0.21 o 
  -1  13   1       63.02       72.13      5.68 o 
   0  13   1        1.23        1.47      0.17 o 
   1  13   1        5.41        8.76      0.43 o 
   2  13   1        1.29        1.88      0.28 o 
   3  13   1        0.15        0.47      0.23 o 
   4  13   1       43.16       44.08      0.93 o 
   5  13   1       33.83       36.05      0.90 o 
  -3  14   1       37.21       47.53      5.76 o 
  -2  14   1       96.82      123.33     11.78 o 
  -1  14   1       14.41       17.26      1.82 o 
   0  14   1        9.58       10.39      0.29 o 
   1  14   1        0.14        0.15      0.27 o 
   2  14   1        0.08        0.32      0.31 o 
   3  14   1        9.62        7.94      0.38 o 
 -12   0   2        0.14        0.29      0.57 o 
 -10   0   2        1.12        2.42      0.39 o 
  -8   0   2      142.21      134.62      2.46 o 
  -6   0   2      917.33      871.27      7.77 o 
  -4   0   2     6848.64     6866.42     76.69 o 
  -2   0   2    41420.60    50850.61    394.56 o 
   0   0   2      594.00      571.70     49.75 o 
   2   0   2     2859.21     2284.54     32.46 o 
   4   0   2       11.04       13.56      0.33 o 
   6   0   2      482.04      496.40      5.22 o 
   8   0   2       10.19       13.94      0.56 o 
  10   0   2      143.73      147.71      2.89 o 
  12   0   2      107.74      121.95      2.32 o 
 -13   1   2       18.29       22.83      0.52 o 
 -12   1   2       51.16       51.44      1.67 o 
 -11   1   2       11.86       12.28      0.79 o 
 -10   1   2        2.69        3.29      0.29 o 
  -9   1   2        4.45        7.30      0.75 o 
  -8   1   2       99.37      102.80      3.92 o 
  -7   1   2      152.61      154.56      3.49 o 
  -6   1   2     2660.81     2773.42     51.93 o 
  -5   1   2     2633.08     2905.03     15.57 o 
  -4   1   2      889.62      819.60      4.86 o 
  -3   1   2      161.01      196.93      1.49 o 
  -2   1   2    10755.79    12251.11     77.37 o 
  -1   1   2     8624.18     9610.86     99.79 o 
   0   1   2      326.21      363.46     22.35 o 
   1   1   2     1266.29     1092.61      8.38 o 
   2   1   2      475.43      336.92      4.42 o 
   3   1   2      693.71      624.88      5.42 o 
   4   1   2        9.82        8.05      0.28 o 
   5   1   2      598.34      563.23      5.47 o 
   6   1   2        0.28        0.56      0.19 o 
   7   1   2       21.33       24.48      0.61 o 
   8   1   2      132.85      119.43      2.43 o 
   9   1   2      225.43      227.05      3.63 o 
  10   1   2      190.26      204.91      3.47 o 
  11   1   2      228.16      253.15      3.82 o 
  12   1   2      116.62      120.43      2.32 o 
  13   1   2       31.41       36.49      0.76 o 
 -13   2   2        0.04       -0.03      0.33 o 
 -12   2   2       15.14       14.04      0.40 o 
 -11   2   2       46.07       51.86      3.37 o 
 -10   2   2      175.42      175.18      8.02 o 
  -9   2   2      167.15      166.27      2.11 o 
  -8   2   2       67.76       64.18      1.74 o 
  -7   2   2       18.21       16.13      0.76 o 
  -6   2   2      170.90      160.71      4.93 o 
  -5   2   2       96.70       78.47      1.97 o 
  -4   2   2       64.20       58.82      0.80 o 
  -3   2   2     3185.20     3014.31    201.32 o 
  -2   2   2     1106.49     1059.71     33.18 o 
  -1   2   2     1714.11     1608.21    158.13 o 
   0   2   2     3003.74     2925.65    174.39 o 
   1   2   2     7144.51     6521.60     67.85 o 
   2   2   2     1858.83     1592.25     12.23 o 
   3   2   2      506.14      487.25      4.50 o 
   4   2   2       15.90       22.30      0.48 o 
   5   2   2      151.73      147.43      2.23 o 
   6   2   2        0.24        1.40      0.23 o 
   7   2   2      174.16      180.31      2.92 o 
   8   2   2      103.14      107.04      2.33 o 
   9   2   2        2.40        2.60      0.37 o 
  10   2   2        0.01        0.18      0.54 o 
  11   2   2        6.52        8.28      0.47 o 
  12   2   2       78.55       91.87      1.98 o 
 -13   3   2       12.95       14.29      1.46 o 
 -12   3   2       43.09       44.64      1.93 o 
 -11   3   2        9.35        9.69      1.46 o 
 -10   3   2      169.28      187.58     11.22 o 
  -9   3   2        0.16        0.12      0.49 o 
  -8   3   2        3.70        2.60      0.24 o 
  -7   3   2       27.24       41.56      2.37 o 
  -6   3   2      169.53      153.23      6.80 o 
  -5   3   2        6.49        4.79      0.49 o 
  -4   3   2       43.07       23.71      0.90 o 
  -3   3   2      131.79      123.92      8.44 o 
  -2   3   2      369.41      386.41     30.48 o 
  -1   3   2      102.00      106.78      6.20 o 
   0   3   2     2070.10     2114.23     74.86 o 
   1   3   2      340.16      313.71      3.06 o 
   2   3   2        7.98        6.12      0.22 o 
   3   3   2     1957.09     1882.87     14.67 o 
   4   3   2       41.87       55.61      1.03 o 
   5   3   2      118.68      121.52      2.05 o 
   6   3   2       91.87      102.89      2.02 o 
   7   3   2       14.25       14.29      0.53 o 
   8   3   2      308.18      305.07      4.28 o 
   9   3   2        1.65        2.48      0.33 o 
  10   3   2        0.46        0.72      0.39 o 
  11   3   2        0.39       -0.25      0.40 o 
  12   3   2        0.25        0.46      0.25 o 
 -13   4   2        0.45        0.77      0.20 o 
 -12   4   2        3.00        3.35      0.34 o 
 -11   4   2        6.12        7.44      0.57 o 
 -10   4   2       48.65       55.97      4.86 o 
  -9   4   2       16.55       15.17      1.53 o 
  -8   4   2       66.12       71.34      7.41 o 
  -7   4   2      104.60      119.82      5.92 o 
  -6   4   2       12.53        9.63      0.84 o 
  -5   4   2      203.80      206.74      9.22 o 
  -4   4   2        2.16        1.95      0.13 o 
  -3   4   2       41.53       36.58      2.96 o 
  -2   4   2      231.38      269.73     16.19 o 
  -1   4   2       30.83       49.30      1.21 o 
   0   4   2       47.09       33.94      1.16 o 
   1   4   2      251.72      235.53      2.64 o 
   2   4   2      962.50      987.20      8.27 o 
   3   4   2     6000.29     5788.69     75.88 o 
   4   4   2      200.65      206.07      2.77 o 
   5   4   2       85.99       79.16      1.70 o 
   6   4   2        2.93        2.92      0.27 o 
   7   4   2       42.43       46.63      1.08 o 
   8   4   2        7.92       10.28      0.52 o 
   9   4   2        2.32        2.53      0.36 o 
  10   4   2       28.76       31.57      0.85 o 
  11   4   2       18.69       24.91      0.72 o 
  12   4   2       24.21       28.68      0.67 o 
 -13   5   2       49.04       50.91      4.74 o 
 -12   5   2       15.38       19.93      1.90 o 
 -11   5   2       10.93       11.22      1.05 o 
 -10   5   2       15.70       20.54      2.29 o 
  -9   5   2        6.52        8.01      0.42 o 
  -8   5   2        8.80        9.30      0.34 o 
  -7   5   2        5.48        4.83      1.32 o 
  -6   5   2       22.31       19.54      1.80 o 
  -5   5   2       49.19       47.18      4.06 o 
  -4   5   2      422.35      408.52     32.63 o 
  -3   5   2      161.19      178.89      4.74 o 
  -2   5   2      507.43      562.52      7.15 o 
  -1   5   2     2679.45     2961.97     24.35 o 
   0   5   2      937.16     1047.75     27.45 o 
   1   5   2       57.25       47.12      0.93 o 
   2   5   2        5.34        5.11      0.26 o 
   3   5   2     1082.15     1128.94      9.70 o 
   4   5   2       10.33        8.98      0.34 o 
   5   5   2       18.99       18.05      0.51 o 
   6   5   2       23.59       18.80      0.60 o 
   7   5   2       71.86       76.27      1.63 o 
   8   5   2        0.41        0.90      0.32 o 
   9   5   2       18.41       21.94      0.71 o 
  10   5   2       50.93       49.12      1.13 o 
  11   5   2        6.41        6.08      0.41 o 
  12   5   2       10.12       10.47      0.44 o 
 -12   6   2        0.97        0.75      0.26 o 
 -11   6   2        4.43        5.62      0.42 o 
 -10   6   2        8.77        7.86      1.02 o 
  -9   6   2       20.66       16.24      1.08 o 
  -8   6   2        2.59        2.18      0.46 o 
  -7   6   2      165.45      162.04     15.61 o 
  -6   6   2      293.70      323.16     31.10 o 
  -5   6   2        3.96        5.68      0.88 o 
  -4   6   2      134.79      126.08      8.24 o 
  -3   6   2       25.36       23.12      1.12 o 
  -2   6   2      127.89      147.30      4.42 o 
  -1   6   2      501.99      535.45     18.07 o 
   0   6   2      286.20      313.08      7.27 o 
   1   6   2      523.78      553.95      5.50 o 
   2   6   2      204.60      197.04      2.76 o 
   3   6   2      271.57      266.54      3.46 o 
   4   6   2      514.77      509.92      5.55 o 
   5   6   2        0.46        1.02      0.28 o 
   6   6   2        2.77        4.05      0.37 o 
   7   6   2       26.18       30.75      0.83 o 
   8   6   2       26.95       27.92      0.80 o 
   9   6   2       33.53       36.95      0.92 o 
  10   6   2        0.05       -0.16      0.46 o 
  11   6   2        6.19        8.68      0.41 o 
 -12   7   2        8.19        8.15      0.67 o 
 -11   7   2        9.51        9.26      0.74 o 
 -10   7   2       40.96       39.89      5.57 o 
  -9   7   2       12.08       18.36      1.40 o 
  -8   7   2       22.78       21.89      2.73 o 
  -7   7   2      565.62      554.19     60.15 o 
  -6   7   2      584.99      572.78     50.25 o 
  -5   7   2       44.31       49.28      3.20 o 
  -4   7   2      218.19      219.12     14.23 o 
  -3   7   2       41.60       44.83      3.12 o 
  -2   7   2      316.74      306.40      3.82 o 
  -1   7   2       46.63       55.90      0.83 o 
   0   7   2      348.71      363.69     10.10 o 
   1   7   2       49.40       56.27      1.18 o 
   2   7   2      193.06      183.25      2.81 o 
   3   7   2        7.43        5.25      0.31 o 
   4   7   2      203.36      197.84      3.14 o 
   5   7   2       95.04       89.13      1.74 o 
   6   7   2       21.54       25.33      0.73 o 
   7   7   2      861.53      754.22      8.06 o 
   8   7   2        3.15        5.82      0.44 o 
   9   7   2       28.16       27.96      0.79 o 
  10   7   2       40.72       35.96      0.82 o 
  11   7   2        1.14        2.10      0.30 o 
 -11   8   2       17.36       15.06      1.96 o 
 -10   8   2        2.01        2.39      0.53 o 
  -9   8   2       61.43       62.88      8.03 o 
  -8   8   2        2.13        2.63      0.31 o 
  -7   8   2       39.74       36.29      6.21 o 
  -6   8   2      261.88      281.29     25.27 o 
  -5   8   2      543.59      529.49     49.41 o 
  -4   8   2      648.98      679.88     51.99 o 
  -3   8   2       63.86       62.35      2.21 o 
  -2   8   2       51.27       41.13      2.72 o 
  -1   8   2        0.05        0.51      0.47 o 
   0   8   2      160.62      182.15      4.73 o 
   1   8   2      195.32      187.89      2.97 o 
   2   8   2      377.07      372.57      4.65 o 
   3   8   2        1.80        2.39      0.29 o 
   4   8   2        0.91        1.21      0.26 o 
   5   8   2       69.76       64.71      1.51 o 
   6   8   2       46.40       38.52      0.94 o 
   7   8   2       47.57       54.52      1.23 o 
   8   8   2      495.73      455.13      5.56 o 
   9   8   2        9.87       10.34      0.47 o 
  10   8   2       17.67       17.40      0.55 o 
 -10   9   2       18.36       18.55      2.84 o 
  -9   9   2        8.12        8.90      1.11 o 
  -8   9   2        9.42       11.69      1.71 o 
  -7   9   2      263.08      267.94     26.56 o 
  -6   9   2      794.17      849.45     73.89 o 
  -5   9   2      133.75      135.61     15.49 o 
  -4   9   2       32.80       39.05      4.01 o 
  -3   9   2       35.34       37.84      2.32 o 
  -2   9   2       10.57        8.03      0.50 o 
  -1   9   2       77.44       81.45      1.17 o 
   0   9   2       15.48       19.45      1.11 o 
   1   9   2      352.03      314.90      4.31 o 
   2   9   2      613.61      535.98      8.71 o 
   3   9   2        3.95        2.73      0.34 o 
   4   9   2       85.91       77.45      1.68 o 
   5   9   2       32.87       27.70      0.80 o 
   6   9   2        3.85        4.74      0.38 o 
   7   9   2       11.87       12.55      0.56 o 
   8   9   2       25.57       26.51      0.74 o 
   9   9   2       33.13       34.24      0.77 o 
  10   9   2       54.04       53.15      1.05 o 
 -10  10   2       15.61       19.52      3.02 o 
  -9  10   2       23.55       21.40      2.47 o 
  -8  10   2        7.01        6.30      0.33 o 
  -7  10   2        5.51        5.44      0.52 o 
  -6  10   2       37.12       37.28      4.64 o 
  -5  10   2      131.11      142.82     15.94 o 
  -4  10   2        0.68        1.01      0.27 o 
  -3  10   2      126.71      142.91     12.45 o 
  -2  10   2      356.29      374.16     25.06 o 
  -1  10   2     1458.10     1427.13     29.70 o 
   0  10   2       21.52       21.75      1.10 o 
   1  10   2      168.40      156.82      2.97 o 
   2  10   2      311.62      318.02      4.50 o 
   3  10   2       63.11       59.85      1.30 o 
   4  10   2        1.31        1.34      0.39 o 
   5  10   2       15.89       15.80      0.62 o 
   6  10   2        0.61        0.64      0.51 o 
   7  10   2      106.32      108.77      2.26 o 
   8  10   2        0.16        0.19      0.24 o 
   9  10   2        7.93       10.70      0.45 o 
  -9  11   2        3.94        4.25      0.48 o 
  -8  11   2        1.64        0.70      0.37 o 
  -7  11   2       12.74       13.09      1.69 o 
  -6  11   2       88.44       94.31      8.78 o 
  -5  11   2        0.19        1.38      0.60 o 
  -4  11   2        0.11        0.54      0.23 o 
  -3  11   2        4.92        5.09      1.21 o 
  -2  11   2        8.32        8.96      0.37 o 
  -1  11   2      108.94      119.50      6.34 o 
   0  11   2      146.04      144.01      4.79 o 
   1  11   2       29.30       28.96      0.80 o 
   2  11   2        6.37       11.49      0.54 o 
   3  11   2      168.46      135.19      2.71 o 
   4  11   2       75.99       65.20      1.51 o 
   5  11   2        0.13        0.32      0.39 o 
   6  11   2        7.31        8.96      0.43 o 
   7  11   2        0.17        0.15      0.37 o 
   8  11   2       40.75       48.40      1.00 o 
  -7  12   2       52.17       51.58      6.59 o 
  -6  12   2       20.31       21.18      2.37 o 
  -5  12   2        2.29        3.41      0.53 o 
  -4  12   2       39.51       46.17      3.91 o 
  -3  12   2        0.00        0.38      0.23 o 
  -2  12   2       74.32       69.43      3.38 o 
  -1  12   2       22.67       22.57      1.08 o 
   0  12   2        1.24        2.30      0.67 o 
   1  12   2      101.15      103.28      2.31 o 
   2  12   2       26.95       22.62      0.69 o 
   3  12   2        1.11        3.17      0.32 o 
   4  12   2       46.51       53.56      1.12 o 
   5  12   2        0.02        0.50      0.26 o 
   6  12   2        0.03        0.33      0.30 o 
   7  12   2       90.68       97.31      1.71 o 
  -6  13   2        1.54        1.21      0.17 o 
  -5  13   2        0.00        0.29      0.19 o 
  -4  13   2       10.00       10.29      1.11 o 
  -3  13   2        0.63        1.60      0.50 o 
  -2  13   2        2.83        2.78      0.86 o 
  -1  13   2       10.05       13.58      0.93 o 
   0  13   2        6.44        6.74      0.31 o 
   1  13   2        0.00        0.21      0.32 o 
   2  13   2        1.19        0.84      0.24 o 
   3  13   2        0.13        0.06      0.33 o 
   4  13   2        0.03        0.35      0.23 o 
   5  13   2        0.04       -0.13      0.25 o 
  -3  14   2       11.16       13.69      1.02 o 
  -2  14   2        6.68        9.15      0.45 o 
  -1  14   2       51.25       61.91      5.88 o 
   0  14   2       10.36       11.43      0.44 o 
   1  14   2        7.53        6.72      0.37 o 
   2  14   2        4.66        6.07      0.35 o 
 -13   0   3        3.48        5.10      0.38 o 
 -11   0   3       34.68       31.76      0.90 o 
  -9   0   3       21.72       19.45      0.67 o 
  -7   0   3      244.99      201.92      4.22 o 
  -5   0   3      374.68      487.52      4.78 o 
  -3   0   3     1028.45     1160.59      9.20 o 
  -1   0   3      475.73      578.21      4.80 o 
   1   0   3      109.01       92.07      1.25 o 
   3   0   3      868.20      733.28      6.36 o 
   5   0   3      374.87      348.50      3.97 o 
   7   0   3      289.74      281.43      3.87 o 
   9   0   3        5.14        5.03      0.43 o 
  11   0   3      101.56      106.83      2.30 o 
 -13   1   3       12.52       16.01      0.98 o 
 -12   1   3       19.17       13.50      0.42 o 
 -11   1   3       11.20       13.34      0.44 o 
 -10   1   3        0.29        0.09      0.36 o 
  -9   1   3        2.14        4.64      0.29 o 
  -8   1   3       47.40       61.50      3.89 o 
  -7   1   3       52.16       53.58      0.85 o 
  -6   1   3      354.04      379.57      6.47 o 
  -5   1   3     5895.63     6396.63    155.09 o 
  -4   1   3     2284.68     2691.55     14.39 o 
  -3   1   3     2612.49     2912.17     15.34 o 
  -2   1   3      164.83      175.38      2.84 o 
  -1   1   3      919.85      931.78      5.54 o 
   0   1   3     1152.94     1233.86     86.21 o 
   1   1   3      299.52      282.54      2.75 o 
   2   1   3      755.36      637.41      5.49 o 
   3   1   3       50.85       46.40      1.00 o 
   4   1   3      659.59      661.81      8.63 o 
   5   1   3        3.90        3.14      0.23 o 
   6   1   3      349.21      367.20      4.37 o 
   7   1   3      229.96      229.17      3.42 o 
   8   1   3      123.08      126.53      2.57 o 
   9   1   3      225.64      215.35      3.59 o 
  10   1   3        0.32        0.41      0.32 o 
  11   1   3        3.87        4.33      0.40 o 
  12   1   3      100.87      117.92      2.15 o 
 -13   2   3        1.15        0.71      0.44 o 
 -12   2   3        0.51        0.26      0.41 o 
 -11   2   3       31.60       31.41      1.60 o 
 -10   2   3      226.09      218.59      5.18 o 
  -9   2   3      130.51      138.09      4.38 o 
  -8   2   3      176.16      162.06      8.19 o 
  -7   2   3       20.12       23.50      0.42 o 
  -6   2   3       17.46        7.02      0.24 o 
  -5   2   3     2049.14     2214.72     53.67 o 
  -4   2   3       99.71      105.25      2.30 o 
  -3   2   3      932.81     1040.84     20.95 o 
  -2   2   3     1279.88     1364.39     75.29 o 
  -1   2   3      108.02      137.85      5.95 o 
   0   2   3       46.84       49.62      2.65 o 
   1   2   3     1713.04     1453.35     11.28 o 
   2   2   3      396.76      335.08      4.74 o 
   3   2   3       41.55       43.57      0.84 o 
   4   2   3     1161.97     1193.26     10.03 o 
   5   2   3      151.51      166.80      2.51 o 
   6   2   3        5.48        9.80      0.78 o 
   7   2   3        4.08        4.56      0.35 o 
   8   2   3      323.10      321.25      4.43 o 
   9   2   3      889.42      921.86      9.32 o 
  10   2   3      133.16      141.05      2.78 o 
  11   2   3       24.12       31.79      0.80 o 
  12   2   3        0.14       -0.33      0.33 o 
 -13   3   3        9.98       11.21      0.46 o 
 -12   3   3       12.00       13.43      0.40 o 
 -11   3   3       31.94       32.76      1.82 o 
 -10   3   3       75.14       80.85      3.62 o 
  -9   3   3      322.11      289.77     14.65 o 
  -8   3   3       23.57       22.63      2.63 o 
  -7   3   3       18.24       20.04      2.79 o 
  -6   3   3      142.36      160.99      9.02 o 
  -5   3   3        9.56        8.97      0.79 o 
  -4   3   3       57.38       56.91      2.81 o 
  -3   3   3       79.48       71.97      3.83 o 
  -2   3   3      387.72      383.07     41.71 o 
  -1   3   3       79.91       79.54      3.62 o 
   0   3   3       98.42       77.62      5.47 o 
   1   3   3      863.18      735.49      8.90 o 
   2   3   3      900.22      804.43      6.92 o 
   3   3   3      167.54      168.95      2.29 o 
   4   3   3        8.28        9.80      0.34 o 
   5   3   3       35.45       28.93      0.92 o 
   6   3   3      121.27      112.70      2.20 o 
   7   3   3        0.17       -0.04      0.51 o 
   8   3   3       50.41       40.64      0.95 o 
   9   3   3        9.05       11.16      0.56 o 
  10   3   3       19.27       19.54      0.67 o 
  11   3   3       26.11       29.46      0.75 o 
  12   3   3       31.92       38.85      0.84 o 
 -13   4   3       18.33       17.79      1.57 o 
 -12   4   3        7.05        7.20      0.51 o 
 -11   4   3        2.36        2.69      0.40 o 
 -10   4   3       26.12       26.89      2.35 o 
  -9   4   3       17.48       12.08      1.30 o 
  -8   4   3       67.88       70.48      5.42 o 
  -7   4   3      109.99      106.44      8.66 o 
  -6   4   3        2.88        3.13      0.30 o 
  -5   4   3       70.57       66.46      4.25 o 
  -4   4   3        1.28        1.04      0.24 o 
  -3   4   3      843.43      821.90     57.94 o 
  -2   4   3       46.36       62.46      3.08 o 
  -1   4   3      208.28      256.24      7.38 o 
   0   4   3      130.08      139.19      6.12 o 
   1   4   3      212.05      220.99      2.63 o 
   2   4   3     1981.49     1856.86     14.66 o 
   3   4   3      273.22      272.43      3.27 o 
   4   4   3      157.42      160.91      2.46 o 
   5   4   3        3.86        2.25      0.22 o 
   6   4   3      289.36      276.25      3.82 o 
   7   4   3        3.21        1.73      0.30 o 
   8   4   3       53.92       53.63      1.22 o 
   9   4   3        7.78        8.71      0.49 o 
  10   4   3       95.71       93.41      1.83 o 
  11   4   3        0.06        0.27      0.42 o 
  12   4   3        0.00        0.35      0.29 o 
 -13   5   3        6.37        7.20      0.76 o 
 -12   5   3       25.40       23.39      1.94 o 
 -11   5   3       54.99       49.31      5.14 o 
 -10   5   3       32.75       34.61      3.72 o 
  -9   5   3        3.83        6.53      0.39 o 
  -8   5   3        2.13        3.13      1.25 o 
  -7   5   3        2.47        0.79      0.22 o 
  -6   5   3        0.23        0.19      0.27 o 
  -5   5   3      137.32      130.96     11.28 o 
  -4   5   3      155.56      163.46     13.40 o 
  -3   5   3       13.59       11.76      0.46 o 
  -2   5   3      433.21      489.41     23.08 o 
  -1   5   3     2000.84     2231.75     12.32 o 
   0   5   3     6010.24     6722.96    302.67 o 
   1   5   3      121.72      123.00      1.94 o 
   2   5   3        2.62        2.33      0.22 o 
   3   5   3        0.03        0.74      0.19 o 
   4   5   3       22.27       22.48      0.54 o 
   5   5   3        2.87        5.41      0.36 o 
   6   5   3       66.22       72.53      1.53 o 
   7   5   3        5.13        4.79      0.41 o 
   8   5   3       95.04      105.71      1.99 o 
   9   5   3       48.26       43.70      1.00 o 
  10   5   3        2.90        2.76      0.36 o 
  11   5   3       30.62       36.51      0.78 o 
 -12   6   3       11.69       12.70      0.91 o 
 -11   6   3        2.80        1.81      0.24 o 
 -10   6   3        0.11        0.32      0.30 o 
  -9   6   3        6.36        6.47      1.17 o 
  -8   6   3       14.31       14.18      0.87 o 
  -7   6   3       24.20       21.93      2.52 o 
  -6   6   3      122.31      133.77     12.97 o 
  -5   6   3       31.95       38.21      2.66 o 
  -4   6   3       42.39       42.56      3.80 o 
  -3   6   3       18.92       24.78      1.61 o 
  -2   6   3       12.74        5.60      0.48 o 
  -1   6   3        0.40        1.39      0.24 o 
   0   6   3       11.82       11.31      0.59 o 
   1   6   3       13.31        6.88      0.30 o 
   2   6   3       21.82       23.11      0.54 o 
   3   6   3       90.35       85.73      1.82 o 
   4   6   3       46.75       32.78      0.76 o 
   5   6   3       80.51       73.74      1.53 o 
   6   6   3       72.12       79.05      1.67 o 
   7   6   3       33.92       28.21      0.80 o 
   8   6   3       61.38       61.13      1.32 o 
   9   6   3       87.21      100.01      1.88 o 
  10   6   3        4.85        6.21      0.41 o 
  11   6   3        7.85        6.29      0.35 o 
 -12   7   3        8.01       10.40      1.34 o 
 -11   7   3       23.88       27.85      2.69 o 
 -10   7   3       24.37       25.80      2.59 o 
  -9   7   3        0.44        1.73      0.47 o 
  -8   7   3      316.01      325.91     35.21 o 
  -7   7   3       44.68       53.13      6.45 o 
  -6   7   3        1.93        3.48      1.12 o 
  -5   7   3      174.64      182.71     18.59 o 
  -4   7   3       12.92        7.19      1.33 o 
  -3   7   3       62.73       67.82      1.14 o 
  -2   7   3       15.64       10.33      0.62 o 
  -1   7   3      299.91      318.81      4.76 o 
   0   7   3        1.10        2.00      0.14 o 
   1   7   3      145.30      151.51      2.53 o 
   2   7   3      225.96      232.27      3.32 o 
   3   7   3      122.96      117.03      2.29 o 
   4   7   3      206.36      185.74      3.08 o 
   5   7   3      526.02      470.61      5.65 o 
   6   7   3      122.68      111.90      2.45 o 
   7   7   3      166.70      144.33      2.85 o 
   8   7   3       37.92       28.29      0.80 o 
   9   7   3       31.27       35.65      0.85 o 
  10   7   3       53.84       53.47      1.20 o 
  11   7   3       12.40       11.41      0.44 o 
 -11   8   3        2.01        3.24      0.88 o 
 -10   8   3        2.59        1.99      0.53 o 
  -9   8   3      312.59      340.66     41.79 o 
  -8   8   3      194.12      183.93     26.32 o 
  -7   8   3      175.42      185.88     17.83 o 
  -6   8   3        0.03        0.93      0.46 o 
  -5   8   3      176.80      173.73     15.86 o 
  -4   8   3       86.14       89.73      6.04 o 
  -3   8   3       56.93       57.38      3.08 o 
  -2   8   3       41.84       44.11      1.69 o 
  -1   8   3       18.77       15.51      0.40 o 
   0   8   3       27.83       33.63      1.00 o 
   1   8   3       77.51       86.91      1.64 o 
   2   8   3      276.58      266.57      3.79 o 
   3   8   3       20.44       19.86      0.65 o 
   4   8   3       70.89       63.48      1.48 o 
   5   8   3      565.30      484.37      5.89 o 
   6   8   3        0.15       -0.27      0.46 o 
   7   8   3       47.82       42.02      0.98 o 
   8   8   3       50.32       56.12      1.19 o 
   9   8   3      110.80       94.03      2.01 o 
  10   8   3       13.14       14.84      0.52 o 
 -10   9   3       32.61       34.34      4.27 o 
  -9   9   3       28.19       24.45      3.36 o 
  -8   9   3        3.85        3.97      0.62 o 
  -7   9   3       53.16       63.06      6.56 o 
  -6   9   3      159.39      160.53     12.68 o 
  -5   9   3      420.02      445.63     41.93 o 
  -4   9   3       37.66       36.28      6.01 o 
  -3   9   3        6.70        6.73      0.45 o 
  -2   9   3        0.88        1.57      0.22 o 
  -1   9   3      198.46      211.02      2.42 o 
   0   9   3       69.17       61.17      2.21 o 
   1   9   3       45.68       44.22      0.98 o 
   2   9   3       18.07       13.83      0.56 o 
   3   9   3       20.74       15.85      0.62 o 
   4   9   3        0.49        0.15      0.37 o 
   5   9   3       14.01        8.88      0.47 o 
   6   9   3        0.07        0.40      0.41 o 
   7   9   3      119.73      125.55      2.50 o 
   8   9   3        0.18        0.32      0.35 o 
   9   9   3       25.25       24.42      0.60 o 
 -10  10   3        0.19        0.06      0.16 o 
  -9  10   3       16.87       16.04      2.30 o 
  -8  10   3       44.28       44.41      6.14 o 
  -7  10   3       15.68       18.62      1.99 o 
  -6  10   3        1.19        0.50      0.33 o 
  -5  10   3       40.09       48.20      5.37 o 
  -4  10   3       99.47      102.78     11.23 o 
  -3  10   3       37.81       36.54      2.85 o 
  -2  10   3      267.01      263.11     15.57 o 
  -1  10   3      579.74      648.22     29.68 o 
   0  10   3      691.82      623.52     15.00 o 
   1  10   3       10.30       15.26      0.60 o 
   2  10   3        1.50        1.30      0.27 o 
   3  10   3        0.47       -0.05      0.40 o 
   4  10   3       24.73       20.12      0.66 o 
   5  10   3        5.11        5.59      0.40 o 
   6  10   3        0.33        0.67      0.36 o 
   7  10   3       64.82       67.53      1.43 o 
   8  10   3        9.73       12.34      0.45 o 
  -9  11   3       10.37       12.26      2.00 o 
  -8  11   3       52.70       61.99      9.57 o 
  -7  11   3        8.80        9.00      1.65 o 
  -6  11   3       38.58       40.13      5.51 o 
  -5  11   3       11.25       11.85      1.12 o 
  -4  11   3      184.43      191.18     22.94 o 
  -3  11   3       51.60       49.53      3.55 o 
  -2  11   3        0.71        0.21      0.34 o 
  -1  11   3       50.01       49.91      2.04 o 
   0  11   3        0.23        1.95      0.29 o 
   1  11   3       48.86       34.93      0.88 o 
   2  11   3       27.12       24.93      0.75 o 
   3  11   3       17.55       20.68      0.68 o 
   4  11   3        6.00        4.64      0.35 o 
   5  11   3        0.70        1.22      0.26 o 
   6  11   3       10.87       13.81      0.51 o 
   7  11   3       23.75       26.63      0.63 o 
  -7  12   3        7.08        8.48      0.89 o 
  -6  12   3       10.64        8.13      1.20 o 
  -5  12   3       19.24       23.12      1.90 o 
  -4  12   3        1.21        1.60      0.20 o 
  -3  12   3       10.86       12.67      1.69 o 
  -2  12   3       14.26       14.80      1.44 o 
  -1  12   3       14.85       17.94      1.04 o 
   0  12   3       27.47       29.44      1.16 o 
   1  12   3        0.00        0.03      0.36 o 
   2  12   3        6.00        5.20      0.39 o 
   3  12   3       27.89       23.34      0.67 o 
   4  12   3       46.29       41.51      0.85 o 
   5  12   3       86.77       89.80      1.85 o 
   6  12   3        5.07        7.42      0.39 o 
  -6  13   3        2.01        2.97      0.29 o 
  -5  13   3       26.23       29.37      2.48 o 
  -4  13   3       29.64       35.07      3.67 o 
  -3  13   3        9.57       12.00      1.08 o 
  -2  13   3        0.01       -0.19      0.31 o 
  -1  13   3       44.37       50.95      3.14 o 
   0  13   3        1.05        1.56      0.17 o 
   1  13   3        3.24        3.00      0.29 o 
   2  13   3       14.71       13.73      0.49 o 
   3  13   3       15.40       15.38      0.50 o 
   4  13   3        9.83       14.15      0.50 o 
  -3  14   3       75.66       87.96      7.97 o 
  -2  14   3        8.21       10.35      1.00 o 
  -1  14   3        0.12        0.37      0.17 o 
   0  14   3        4.21        3.76      0.18 o 
   1  14   3       13.97       14.02      0.47 o 
 -12   0   4        3.97        6.07      0.47 o 
 -10   0   4      345.37      304.69      4.43 o 
  -8   0   4      170.31      192.26      3.08 o 
  -6   0   4      985.11      970.68      8.67 o 
  -4   0   4      989.86     1204.18      9.86 o 
  -2   0   4     3944.79     4492.50     55.88 o 
   0   0   4      346.87      347.33     32.71 o 
   2   0   4     1081.98      984.09      8.19 o 
   4   0   4       11.11       20.12      0.47 o 
   6   0   4      248.80      247.65      3.50 o 
   8   0   4        6.02        4.38      0.59 o 
  10   0   4       35.29       36.90      0.92 o 
  12   0   4       10.64       10.33      0.44 o 
 -13   1   4        5.15        5.12      0.27 o 
 -12   1   4       21.66       21.19      0.49 o 
 -11   1   4      136.39      135.66      1.95 o 
 -10   1   4       49.17       41.33      0.71 o 
  -9   1   4      164.43      152.03      2.02 o 
  -8   1   4      206.11      231.92      2.45 o 
  -7   1   4     1126.76     1207.53     15.03 o 
  -6   1   4        3.69        3.14      0.62 o 
  -5   1   4     1154.77     1276.83      7.52 o 
  -4   1   4      782.71      939.33      8.89 o 
  -3   1   4     4446.56     5190.38     45.71 o 
  -2   1   4       96.86       98.56      1.02 o 
  -1   1   4      191.70      229.16      4.87 o 
   0   1   4      415.54      451.37     31.25 o 
   1   1   4     2051.52     2005.27     15.36 o 
   2   1   4      360.22      373.98      3.77 o 
   3   1   4     1774.30     1706.95     13.61 o 
   4   1   4       19.20       18.33      0.46 o 
   5   1   4      159.10      122.18      3.04 o 
   6   1   4       54.67       61.39      1.33 o 
   7   1   4       62.18       59.41      1.38 o 
   8   1   4      105.93      107.04      2.39 o 
   9   1   4      265.60      272.98      4.15 o 
  10   1   4       27.14       24.53      0.75 o 
  11   1   4        0.93        0.70      0.29 o 
  12   1   4        0.44        0.66      0.26 o 
 -13   2   4       80.01       80.30      4.57 o 
 -12   2   4       70.15       68.95      1.87 o 
 -11   2   4       60.61       56.29      1.73 o 
 -10   2   4       19.85       22.47      0.53 o 
  -9   2   4      118.38      114.67      3.32 o 
  -8   2   4      100.23      134.03      6.67 o 
  -7   2   4      732.66      753.82     13.19 o 
  -6   2   4      522.33      557.05     14.49 o 
  -5   2   4     1060.74     1032.24     21.80 o 
  -4   2   4        7.01        5.97      0.46 o 
  -3   2   4       17.14       21.66      0.65 o 
  -2   2   4       45.85       60.78      1.37 o 
  -1   2   4      531.41      586.38      7.84 o 
   0   2   4      285.42      312.73     23.75 o 
   1   2   4        8.83       11.32      0.30 o 
   2   2   4       37.94       52.87      1.60 o 
   3   2   4     1280.59     1136.90      9.61 o 
   4   2   4       34.52       23.69      0.57 o 
   5   2   4       54.88       60.54      1.24 o 
   6   2   4      318.00      311.58      4.10 o 
   7   2   4      221.65      216.97      3.44 o 
   8   2   4       22.77       25.74      0.79 o 
   9   2   4       59.53       68.07      1.59 o 
  10   2   4      134.24      143.79      2.75 o 
  11   2   4       72.24       76.77      1.51 o 
  12   2   4        0.60        0.51      0.24 o 
 -13   3   4       10.44        9.79      0.61 o 
 -12   3   4       45.09       45.85      1.17 o 
 -11   3   4        2.11        2.46      0.27 o 
 -10   3   4       23.42       30.01      2.89 o 
  -9   3   4        0.58        3.49      0.29 o 
  -8   3   4       12.55       14.66      0.79 o 
  -7   3   4       14.92       12.79      0.67 o 
  -6   3   4        0.00        1.39      0.81 o 
  -5   3   4      212.78      226.66     11.02 o 
  -4   3   4        2.15        1.76      0.22 o 
  -3   3   4      522.69      517.69     23.52 o 
  -2   3   4        0.05        1.70      0.31 o 
  -1   3   4        3.80        4.91      0.16 o 
   0   3   4       50.11       52.62      4.41 o 
   1   3   4      210.05      203.48      2.50 o 
   2   3   4       34.70       42.13      0.87 o 
   3   3   4      354.81      370.38      5.75 o 
   4   3   4      159.86      135.65      2.25 o 
   5   3   4       55.74       63.20      1.31 o 
   6   3   4      331.22      321.85      4.25 o 
   7   3   4       82.91       86.62      1.75 o 
   8   3   4       50.98       53.46      1.22 o 
   9   3   4        0.00       -0.13      0.40 o 
  10   3   4       24.91       26.45      0.76 o 
  11   3   4       55.92       62.86      1.34 o 
  12   3   4       11.02       14.13      0.47 o 
 -13   4   4       20.79       21.56      2.01 o 
 -12   4   4       29.75       30.39      2.98 o 
 -11   4   4       63.36       62.23      5.59 o 
 -10   4   4        2.99        3.53      0.30 o 
  -9   4   4       84.48       69.56      4.79 o 
  -8   4   4       31.76       34.64      1.73 o 
  -7   4   4       22.04       17.64      1.64 o 
  -6   4   4       20.52       20.89      1.28 o 
  -5   4   4        1.87        1.44      0.19 o 
  -4   4   4      283.54      298.08     21.97 o 
  -3   4   4        5.11       11.76      1.28 o 
  -2   4   4      615.71      701.82     54.10 o 
  -1   4   4     1672.50     1929.49     34.74 o 
   0   4   4       87.72      104.80      8.28 o 
   1   4   4     1601.06     1333.44     15.56 o 
   2   4   4      111.62      135.04      2.11 o 
   3   4   4       30.27       36.07      0.78 o 
   4   4   4       36.44       35.97      0.76 o 
   5   4   4        1.13        1.05      0.26 o 
   6   4   4       83.39       80.76      1.62 o 
   7   4   4       41.11       39.76      0.92 o 
   8   4   4        0.00        0.85      0.43 o 
   9   4   4        5.77        4.93      0.43 o 
  10   4   4       25.48       26.23      0.74 o 
  11   4   4       51.20       50.51      1.15 o 
 -13   5   4        1.54        2.93      0.62 o 
 -12   5   4        1.87        2.39      0.59 o 
 -11   5   4       10.63        8.57      0.48 o 
 -10   5   4       28.83       29.99      2.06 o 
  -9   5   4        4.86        5.42      0.32 o 
  -8   5   4       16.58       17.07      1.63 o 
  -7   5   4       57.33       55.00      4.45 o 
  -6   5   4       48.22       48.27      3.90 o 
  -5   5   4       63.29       75.30      6.06 o 
  -4   5   4      109.76      107.53      7.15 o 
  -3   5   4      874.30      999.33     91.23 o 
  -2   5   4       89.03      105.28      5.30 o 
  -1   5   4      140.02      169.95      5.25 o 
   0   5   4        0.01        1.54      0.31 o 
   1   5   4      648.31      686.56      6.52 o 
   2   5   4      391.24      409.06      4.53 o 
   3   5   4       24.63       27.69      0.61 o 
   4   5   4       82.12       63.72      1.35 o 
   5   5   4       39.03       36.66      0.84 o 
   6   5   4        0.59        1.54      0.28 o 
   7   5   4        3.44        1.39      0.46 o 
   8   5   4       60.96       55.49      1.24 o 
   9   5   4        5.42        4.95      0.40 o 
  10   5   4        0.05        0.58      0.28 o 
  11   5   4       25.21       29.12      0.72 o 
 -12   6   4        2.32        1.61      0.26 o 
 -11   6   4       19.89       17.53      1.69 o 
 -10   6   4        4.62        5.10      0.49 o 
  -9   6   4        2.27        2.46      0.27 o 
  -8   6   4      116.08      117.98     14.02 o 
  -7   6   4      118.28      109.97     11.57 o 
  -6   6   4        9.69        7.99      0.51 o 
  -5   6   4       58.68       67.44      7.26 o 
  -4   6   4       61.88       54.47      4.98 o 
  -3   6   4      233.74      230.71     15.78 o 
  -2   6   4       23.38       27.50      1.09 o 
  -1   6   4       49.10       45.13      0.74 o 
   0   6   4      780.73      830.59     51.20 o 
   1   6   4      100.19      102.28      1.96 o 
   2   6   4      438.86      400.49      4.65 o 
   3   6   4        2.03        1.90      0.25 o 
   4   6   4       61.34       71.06      1.48 o 
   5   6   4       23.26       15.38      0.58 o 
   6   6   4        0.74        0.88      0.26 o 
   7   6   4        8.38        9.02      0.52 o 
   8   6   4       79.18       78.70      1.71 o 
   9   6   4        0.76        0.85      0.36 o 
  10   6   4       53.11       60.07      1.29 o 
  11   6   4       16.59       14.25      0.49 o 
 -12   7   4       15.66       17.08      2.14 o 
 -11   7   4       11.43       15.01      2.25 o 
 -10   7   4       80.74       69.21      7.89 o 
  -9   7   4       72.17       63.55      8.21 o 
  -8   7   4      129.90      130.69     13.35 o 
  -7   7   4      239.49      233.73     25.36 o 
  -6   7   4        3.35        5.10      0.30 o 
  -5   7   4        0.07       -0.10      0.33 o 
  -4   7   4       12.70       10.15      0.83 o 
  -3   7   4       62.06       60.51      3.06 o 
  -2   7   4      112.33      124.65      1.64 o 
  -1   7   4        9.33       16.79      0.36 o 
   0   7   4      103.68      108.87      5.46 o 
   1   7   4       56.79       45.61      0.99 o 
   2   7   4        2.40        3.26      0.30 o 
   3   7   4        0.91        0.19      0.24 o 
   4   7   4        9.18        7.85      0.46 o 
   5   7   4      436.73      359.79      4.83 o 
   6   7   4      496.17      522.92      6.21 o 
   7   7   4      162.64      141.99      2.79 o 
   8   7   4       43.33       49.22      1.02 o 
   9   7   4        1.05        1.45      0.28 o 
  10   7   4        4.74        5.81      0.34 o 
 -11   8   4        0.08        0.28      0.41 o 
 -10   8   4       21.87       22.01      2.31 o 
  -9   8   4       51.84       49.06      6.37 o 
  -8   8   4      876.29      899.60    106.38 o 
  -7   8   4      222.45      236.96     26.46 o 
  -6   8   4      115.54      124.35     13.96 o 
  -5   8   4        5.36        4.51      0.29 o 
  -4   8   4      255.86      254.08     19.33 o 
  -3   8   4       13.46       18.44      1.30 o 
  -2   8   4      143.90      149.63      5.66 o 
  -1   8   4       26.81       32.03      0.56 o 
   0   8   4      238.83      253.54      8.92 o 
   1   8   4        0.20        1.45      0.29 o 
   2   8   4       34.70       28.21      0.76 o 
   3   8   4       22.66       17.04      0.61 o 
   4   8   4      225.00      206.07      3.42 o 
   5   8   4       10.53       18.21      0.66 o 
   6   8   4      568.06      469.21      5.77 o 
   7   8   4        4.99        4.81      0.41 o 
   8   8   4        7.71        7.61      0.44 o 
   9   8   4       13.70       15.10      0.51 o 
 -10   9   4       40.09       42.96      5.76 o 
  -9   9   4       18.29       19.64      2.56 o 
  -8   9   4      155.40      163.72     23.06 o 
  -7   9   4       23.32       29.50      3.04 o 
  -6   9   4        0.70       -0.39      0.41 o 
  -5   9   4       33.15       31.44      3.23 o 
  -4   9   4        7.25        7.39      0.48 o 
  -3   9   4      131.02      128.96      7.56 o 
  -2   9   4        6.15        5.63      0.68 o 
  -1   9   4        6.90        6.46      0.84 o 
   0   9   4      170.21      145.18      5.64 o 
   1   9   4       63.15       53.14      1.18 o 
   2   9   4       43.66       37.85      0.91 o 
   3   9   4       13.93       16.27      0.62 o 
   4   9   4       30.80       29.85      0.82 o 
   5   9   4      103.19       96.42      1.88 o 
   6   9   4        6.81        5.87      0.42 o 
   7   9   4        0.72        0.08      0.46 o 
   8   9   4       32.35       32.69      0.74 o 
   9   9   4       36.56       35.12      0.86 o 
 -10  10   4       17.51       16.27      2.23 o 
  -9  10   4       10.63       11.83      1.19 o 
  -8  10   4        1.40        2.93      0.47 o 
  -7  10   4       13.52       17.21      2.39 o 
  -6  10   4        5.80        5.78      0.53 o 
  -5  10   4      106.34      109.89      9.45 o 
  -4  10   4      234.59      256.92     19.51 o 
  -3  10   4      482.76      476.69     29.16 o 
  -2  10   4       40.49       33.30      1.16 o 
  -1  10   4       18.31       21.37      1.17 o 
   0  10   4      163.23      178.22      7.47 o 
   1  10   4       83.13       61.04      1.31 o 
   2  10   4       11.52        8.52      0.47 o 
   3  10   4       49.22       45.52      1.00 o 
   4  10   4        1.60        0.35      0.49 o 
   5  10   4        4.79        3.27      0.35 o 
   6  10   4        0.15        0.90      0.28 o 
   7  10   4        4.06        6.15      0.37 o 
   8  10   4        4.14        4.48      0.32 o 
  -8  11   4       15.08       14.49      2.18 o 
  -7  11   4       39.43       47.21      6.75 o 
  -6  11   4        3.97        7.18      1.10 o 
  -5  11   4       19.75       21.99      3.14 o 
  -4  11   4      146.56      139.94     11.55 o 
  -3  11   4      333.19      357.85     23.20 o 
  -2  11   4      215.85      216.09     10.82 o 
  -1  11   4      105.81      111.29      4.43 o 
   0  11   4       67.66       54.72      1.37 o 
   1  11   4      157.61      122.70      2.56 o 
   2  11   4        4.69        3.63      0.36 o 
   3  11   4        1.26        1.66      0.31 o 
   4  11   4        4.48        4.31      0.36 o 
   5  11   4       20.91       21.81      0.63 o 
   6  11   4       10.39       10.17      0.42 o 
   7  11   4        8.91       11.59      0.44 o 
  -7  12   4        7.79       10.06      1.05 o 
  -6  12   4        1.60        2.63      0.22 o 
  -5  12   4        2.77        2.29      0.21 o 
  -4  12   4        1.33        1.13      0.21 o 
  -3  12   4       12.66       12.64      1.17 o 
  -2  12   4       11.25       14.46      0.73 o 
  -1  12   4        0.30        0.71      0.22 o 
   0  12   4       56.97       57.98      2.79 o 
   1  12   4        4.11        3.65      0.32 o 
   2  12   4        6.50        6.73      0.41 o 
   3  12   4        1.86        2.16      0.30 o 
   4  12   4        0.44        0.75      0.25 o 
   5  12   4      138.12      156.22      2.42 o 
  -5  13   4       15.49       19.13      1.94 o 
  -4  13   4        2.76        3.59      0.27 o 
  -3  13   4        2.77        3.23      0.21 o 
  -2  13   4        0.01       -0.06      0.26 o 
  -1  13   4        0.45        0.30      0.24 o 
   0  13   4        3.96        4.34      0.19 o 
   1  13   4        2.47        1.26      0.25 o 
   2  13   4       14.28       14.70      0.48 o 
   3  13   4        0.11        0.47      0.21 o 
   4  13   4       21.35       23.35      0.60 o 
 -13   0   5        6.46        3.07      0.34 o 
 -11   0   5        3.12        5.31      0.49 o 
  -9   0   5       56.50       66.29      1.57 o 
  -7   0   5       16.67       18.62      0.57 o 
  -5   0   5       40.41       53.03      1.09 o 
  -3   0   5      208.86      255.91      2.96 o 
  -1   0   5     2076.21     2631.75     19.97 o 
   1   0   5      550.96      485.69      4.68 o 
   3   0   5       63.91       59.32      1.13 o 
   5   0   5       35.98       40.30      0.92 o 
   7   0   5        7.60        7.17      0.46 o 
   9   0   5      120.44      125.03      2.61 o 
  11   0   5        3.70        6.39      0.37 o 
 -13   1   5       31.22       27.94      1.23 o 
 -12   1   5       14.16       12.08      0.40 o 
 -11   1   5       17.33       15.85      0.47 o 
 -10   1   5        4.52        7.99      0.50 o 
  -9   1   5      252.65      234.40      2.64 o 
  -8   1   5      147.06      152.22      1.97 o 
  -7   1   5     1083.58     1153.73      9.87 o 
  -6   1   5     1743.06     1970.42     11.38 o 
  -5   1   5      244.13      294.44      3.82 o 
  -4   1   5       83.60       87.52      1.14 o 
  -3   1   5      168.81      162.21      3.27 o 
  -2   1   5        7.18       12.53      0.32 o 
  -1   1   5     1705.11     2070.21     61.54 o 
   0   1   5        3.91        7.78      0.44 o 
   1   1   5       54.09       43.02      0.85 o 
   2   1   5      873.57      878.24      7.72 o 
   3   1   5      850.61      859.39      7.77 o 
   4   1   5        7.25       16.89      0.46 o 
   5   1   5       27.45       22.12      0.57 o 
   6   1   5        8.26        8.77      0.45 o 
   7   1   5       45.19       38.00      0.92 o 
   8   1   5        4.00        3.37      0.38 o 
   9   1   5       76.79       80.99      1.73 o 
  10   1   5        8.19        7.97      0.47 o 
  11   1   5        3.66        6.82      0.38 o 
 -13   2   5        3.55        3.42      0.24 o 
 -12   2   5       66.24       68.90      1.08 o 
 -11   2   5       99.10       99.67      3.86 o 
 -10   2   5        0.08        0.90      0.65 o 
  -9   2   5        8.53       12.02      1.27 o 
  -8   2   5       48.82       41.46      1.56 o 
  -7   2   5      844.39      909.96     20.72 o 
  -6   2   5     1391.06     1514.33     25.97 o 
  -5   2   5      721.70      846.17      8.09 o 
  -4   2   5       71.37       80.45      1.11 o 
  -3   2   5      785.21      885.95     21.43 o 
  -2   2   5       34.25       35.48      1.48 o 
  -1   2   5       67.03       86.37      5.03 o 
   0   2   5      545.77      550.25     44.63 o 
   1   2   5        6.87        5.20      0.25 o 
   2   2   5      199.75      208.30      2.72 o 
   3   2   5      699.69      650.36      6.30 o 
   4   2   5        4.42        6.01      0.30 o 
   5   2   5      207.06      172.65      2.82 o 
   6   2   5      298.06      286.01      4.01 o 
   7   2   5     1016.78     1000.93      9.81 o 
   8   2   5      132.13      132.93      2.72 o 
   9   2   5        0.44        0.48      0.52 o 
  10   2   5        2.32        3.57      0.36 o 
  11   2   5        6.74        7.40      0.36 o 
 -13   3   5       20.35       17.70      1.04 o 
 -12   3   5        1.95        2.17      0.57 o 
 -11   3   5      102.26       88.22      3.61 o 
 -10   3   5        2.55        2.57      0.56 o 
  -9   3   5      117.37      106.43      2.61 o 
  -8   3   5      145.66      128.27      5.24 o 
  -7   3   5       47.79       44.87      0.73 o 
  -6   3   5        0.65        0.97      0.21 o 
  -5   3   5       35.07       38.06      0.63 o 
  -4   3   5      800.63      855.56      9.64 o 
  -3   3   5      824.06      956.71     17.89 o 
  -2   3   5       52.18       58.85      2.74 o 
  -1   3   5      257.42      275.81     12.08 o 
   0   3   5       44.42       46.97      3.54 o 
   1   3   5      221.91      236.55      2.94 o 
   2   3   5       69.25       72.93      1.51 o 
   3   3   5       13.44        8.20      0.33 o 
   4   3   5       53.68       43.49      1.07 o 
   5   3   5        0.49        0.78      0.25 o 
   6   3   5        0.31        1.45      0.31 o 
   7   3   5      247.25      255.49      3.91 o 
   8   3   5      356.60      332.03      4.65 o 
   9   3   5       19.83       26.80      0.77 o 
  10   3   5       61.62       68.55      1.45 o 
  11   3   5        0.80        1.08      0.26 o 
 -13   4   5        0.47        0.83      0.23 o 
 -12   4   5        0.28        0.60      0.44 o 
 -11   4   5       17.70       16.93      0.67 o 
 -10   4   5        3.15        3.85      0.28 o 
  -9   4   5       20.85       21.06      0.86 o 
  -8   4   5       63.35       65.60      4.96 o 
  -7   4   5       20.77       19.46      0.64 o 
  -6   4   5      237.96      248.14      7.62 o 
  -5   4   5       43.24       44.68      2.51 o 
  -4   4   5      152.02      163.41      7.09 o 
  -3   4   5       65.34       82.50      4.40 o 
  -2   4   5     1182.56     1291.21     18.60 o 
  -1   4   5       24.13       43.06      2.87 o 
   0   4   5       27.08       24.10      2.10 o 
   1   4   5       22.38       15.75      0.42 o 
   2   4   5       12.14       11.01      0.37 o 
   3   4   5      132.30      115.06      3.01 o 
   4   4   5       11.48       11.96      0.47 o 
   5   4   5       56.16       46.77      1.05 o 
   6   4   5       81.42       76.07      1.63 o 
   7   4   5        4.76        4.41      0.41 o 
   8   4   5      275.91      278.72      4.13 o 
   9   4   5       11.92       12.45      0.53 o 
  10   4   5      110.81      120.75      2.29 o 
  11   4   5       15.36       17.27      0.55 o 
 -13   5   5       10.56        7.78      0.49 o 
 -12   5   5       12.65       15.55      2.33 o 
 -11   5   5        0.08        1.12      0.43 o 
 -10   5   5       41.18       34.61      0.92 o 
  -9   5   5      190.96      169.62      9.79 o 
  -8   5   5       52.90       50.11      2.71 o 
  -7   5   5        0.07        0.34      0.29 o 
  -6   5   5        1.15        4.46      0.27 o 
  -5   5   5      125.72      130.35      9.67 o 
  -4   5   5      582.63      626.03     56.61 o 
  -3   5   5       23.89       23.89      1.72 o 
  -2   5   5     1002.18     1106.81     18.97 o 
  -1   5   5       37.76       67.42      2.58 o 
   0   5   5        0.23        0.90      0.36 o 
   1   5   5       68.39       72.42      1.60 o 
   2   5   5        1.12        1.01      0.20 o 
   3   5   5       32.24       29.93      0.65 o 
   4   5   5      124.61      126.73      2.42 o 
   5   5   5       49.94       39.25      0.89 o 
   6   5   5       55.02       53.03      1.21 o 
   7   5   5       96.96       97.73      1.92 o 
   8   5   5       10.06        7.96      0.46 o 
   9   5   5        9.66       12.74      0.53 o 
  10   5   5       21.61       24.84      0.64 o 
 -12   6   5        0.59        0.32      0.21 o 
 -11   6   5        3.05        3.85      0.76 o 
 -10   6   5       32.13       33.98      4.46 o 
  -9   6   5        2.80        1.87      0.59 o 
  -8   6   5       10.41       13.02      1.07 o 
  -7   6   5        0.21        0.13      0.89 o 
  -6   6   5        4.78        7.86      0.32 o 
  -5   6   5       24.06       16.52      1.83 o 
  -4   6   5        7.62       11.89      1.17 o 
  -3   6   5       86.55       81.54      4.87 o 
  -2   6   5        0.07        0.44      0.41 o 
  -1   6   5      411.65      512.06      5.91 o 
   0   6   5      171.20      185.42     13.52 o 
   1   6   5      233.50      221.26      3.22 o 
   2   6   5       51.44       35.81      0.80 o 
   3   6   5      130.97      108.43      2.24 o 
   4   6   5      468.88      456.89      5.49 o 
   5   6   5       64.82       59.10      1.27 o 
   6   6   5       34.05       31.99      0.85 o 
   7   6   5        9.91       11.11      0.56 o 
   8   6   5        0.02       -0.21      0.48 o 
   9   6   5       89.12       95.76      2.06 o 
  10   6   5        1.90        2.27      0.27 o 
 -12   7   5       18.72       19.00      1.25 o 
 -11   7   5       18.89       22.45      2.62 o 
 -10   7   5      499.72      508.19     56.50 o 
  -9   7   5      186.44      195.09     21.66 o 
  -8   7   5        0.37        0.46      0.35 o 
  -7   7   5        0.01        0.65      0.54 o 
  -6   7   5       52.01       49.84      3.99 o 
  -5   7   5        5.03        9.57      0.55 o 
  -4   7   5       33.26       38.15      2.27 o 
  -3   7   5      126.89      133.56      6.57 o 
  -2   7   5       49.85       55.91      1.02 o 
  -1   7   5        1.07        0.82      0.26 o 
   0   7   5      226.95      252.23     10.66 o 
   1   7   5        0.90        2.57      0.29 o 
   2   7   5      100.52      103.90      2.22 o 
   3   7   5      929.13      844.67      8.53 o 
   4   7   5      261.63      224.85      3.60 o 
   5   7   5        8.44        7.56      0.50 o 
   6   7   5      129.44      105.30      2.01 o 
   7   7   5       88.06       96.37      1.86 o 
   8   7   5        2.35        1.92      0.32 o 
   9   7   5        4.28        5.23      0.37 o 
  10   7   5       25.16       27.49      0.64 o 
 -11   8   5      342.97      348.26     42.37 o 
 -10   8   5       22.74       23.00      1.85 o 
  -9   8   5      107.10      102.85     12.69 o 
  -8   8   5        0.11        0.23      0.70 o 
  -7   8   5      161.69      175.50     15.75 o 
  -6   8   5        0.89        1.82      0.45 o 
  -5   8   5       14.89       16.13      2.55 o 
  -4   8   5        0.65        1.55      0.24 o 
  -3   8   5       26.24       24.90      0.68 o 
  -2   8   5       69.23       79.72      1.46 o 
  -1   8   5        5.84        4.88      0.28 o 
   0   8   5       13.83       13.03      0.73 o 
   1   8   5       51.01       34.46      0.85 o 
   2   8   5      165.48      148.99      2.82 o 
   3   8   5      130.72       89.84      1.82 o 
   4   8   5        9.17        5.95      0.44 o 
   5   8   5        1.33        1.17      0.40 o 
   6   8   5        7.40        3.94      0.42 o 
   7   8   5       69.39       59.02      1.36 o 
   8   8   5       40.81       43.49      0.96 o 
   9   8   5        0.06       -0.10      0.32 o 
 -10   9   5        3.63        3.04      0.58 o 
  -9   9   5       26.79       32.05      3.66 o 
  -8   9   5       48.41       46.79      6.13 o 
  -7   9   5       12.91       17.30      1.79 o 
  -6   9   5        0.32        0.11      0.27 o 
  -5   9   5       15.02       15.37      1.77 o 
  -4   9   5        6.40        4.82      0.30 o 
  -3   9   5      168.28      151.93      6.29 o 
  -2   9   5        2.37        3.40      0.28 o 
  -1   9   5        2.04        0.62      0.32 o 
   0   9   5       79.35       76.36      2.90 o 
   1   9   5        9.10        8.17      0.48 o 
   2   9   5       46.40       50.28      1.18 o 
   3   9   5      146.84      114.82      2.50 o 
   4   9   5       74.65       54.55      1.23 o 
   5   9   5       73.73       71.11      1.59 o 
   6   9   5       15.03       11.89      0.53 o 
   7   9   5        8.64       10.12      0.44 o 
   8   9   5       19.63       18.94      0.54 o 
  -9  10   5        0.39        0.55      0.18 o 
  -8  10   5        0.01        0.09      0.26 o 
  -7  10   5       24.58       26.09      2.20 o 
  -6  10   5        2.98        4.19      0.27 o 
  -5  10   5       26.76       27.44      2.46 o 
  -4  10   5       29.78       33.46      3.36 o 
  -3  10   5      112.13      133.08      8.03 o 
  -2  10   5      744.45      724.08     19.46 o 
  -1  10   5        9.99       20.95      0.51 o 
   0  10   5       37.97       26.13      0.72 o 
   1  10   5        6.23        3.82      0.38 o 
   2  10   5       54.45       56.42      1.24 o 
   3  10   5       34.54       39.10      0.92 o 
   4  10   5        0.96        0.46      0.49 o 
   5  10   5        4.71        5.45      0.40 o 
   6  10   5       44.36       47.06      1.00 o 
   7  10   5        0.17        0.46      0.22 o 
  -8  11   5        2.78        3.25      0.22 o 
  -7  11   5        6.09        5.74      0.88 o 
  -6  11   5       99.87      113.97     12.77 o 
  -5  11   5       36.42       39.35      2.28 o 
  -4  11   5       19.82       21.65      2.06 o 
  -3  11   5      149.84      147.28      8.74 o 
  -2  11   5        2.20        4.54      0.28 o 
  -1  11   5       51.98       48.11      1.75 o 
   0  11   5       12.54       13.36      0.39 o 
   1  11   5        3.54        2.99      0.35 o 
   2  11   5       46.43       39.45      0.90 o 
   3  11   5        6.21        5.32      0.39 o 
   4  11   5       14.33       16.98      0.57 o 
   5  11   5        0.84        2.08      0.27 o 
   6  11   5       15.90       16.05      0.53 o 
  -7  12   5       18.38       24.00      3.26 o 
  -6  12   5       38.83       38.64      3.60 o 
  -5  12   5       12.78       12.90      1.26 o 
  -4  12   5       98.90       98.06      6.40 o 
  -3  12   5        5.04        4.63      0.28 o 
  -2  12   5        3.59        5.26      0.25 o 
  -1  12   5        1.03        1.08      0.23 o 
   0  12   5        1.57        1.26      0.18 o 
   1  12   5        1.54        1.49      0.27 o 
   2  12   5        9.24       12.61      0.47 o 
   3  12   5       27.58       23.19      0.62 o 
   4  12   5        8.63        7.54      0.37 o 
   5  12   5        9.45       10.03      0.40 o 
  -5  13   5       21.76       25.57      2.01 o 
  -4  13   5        7.58       11.96      1.00 o 
  -3  13   5        1.02        1.51      0.41 o 
  -2  13   5        0.13       -0.01      0.32 o 
  -1  13   5        5.50        7.61      0.97 o 
   0  13   5        1.54        1.52      0.40 o 
   1  13   5        9.63       11.40      0.41 o 
   2  13   5       27.79       31.96      0.72 o 
 -12   0   6       21.06       20.64      0.67 o 
 -10   0   6        0.03        0.38      0.65 o 
  -8   0   6      286.66      255.33      3.81 o 
  -6   0   6      530.31      592.56      6.20 o 
  -4   0   6       12.31       17.17      0.46 o 
  -2   0   6      287.31      378.67      4.06 o 
   0   0   6     2380.10     2830.08    285.92 o 
   2   0   6       83.26      118.65      2.02 o 
   4   0   6        0.00        1.01      0.30 o 
   6   0   6        8.76       11.38      0.51 o 
   8   0   6      105.00      109.62      2.42 o 
  10   0   6       15.98       17.73      0.58 o 
 -13   1   6       12.50        9.11      0.31 o 
 -12   1   6       78.52       64.36      1.04 o 
 -11   1   6       78.44       68.23      1.05 o 
 -10   1   6       17.16       13.84      0.70 o 
  -9   1   6      162.31      165.76      3.72 o 
  -8   1   6       15.56       16.13      0.45 o 
  -7   1   6       52.73       54.82      0.87 o 
  -6   1   6        3.22        8.96      0.30 o 
  -5   1   6      241.55      275.02      2.50 o 
  -4   1   6       22.64       33.04      1.59 o 
  -3   1   6       16.22       12.07      0.27 o 
  -2   1   6       36.86       47.12      0.70 o 
  -1   1   6     3610.29     4558.46     87.37 o 
   0   1   6     2892.52     3537.12    275.38 o 
   1   1   6       15.90       17.59      0.63 o 
   2   1   6        0.00        0.36      0.22 o 
   3   1   6       60.99       59.20      1.22 o 
   4   1   6      506.80      526.52      5.74 o 
   5   1   6        0.08        2.00      0.27 o 
   6   1   6        1.10        2.01      0.30 o 
   7   1   6       19.17       17.43      0.64 o 
   8   1   6       17.88       19.57      0.69 o 
   9   1   6        0.28        1.00      0.29 o 
  10   1   6       10.99       11.39      0.47 o 
  11   1   6        0.70        0.59      0.25 o 
 -13   2   6        1.36        2.42      0.22 o 
 -12   2   6        1.80        3.23      0.27 o 
 -11   2   6       35.47       29.11      1.79 o 
 -10   2   6       41.80       41.98      0.72 o 
  -9   2   6     1142.55     1098.09     58.50 o 
  -8   2   6      714.25      712.26     13.38 o 
  -7   2   6       37.13       42.25      0.89 o 
  -6   2   6       75.54       79.05      2.40 o 
  -5   2   6       87.10      105.21      1.43 o 
  -4   2   6        1.03        1.10      0.16 o 
  -3   2   6       15.00        8.54      0.28 o 
  -2   2   6      263.52      301.27      5.81 o 
  -1   2   6      195.51      234.62      2.11 o 
   0   2   6       64.25       80.97      5.50 o 
   1   2   6      194.84      180.72      2.58 o 
   2   2   6        9.06        7.57      0.32 o 
   3   2   6       24.01       19.49      0.52 o 
   4   2   6       92.13       88.53      1.94 o 
   5   2   6      165.38      148.26      2.72 o 
   6   2   6        4.98        5.98      0.45 o 
   7   2   6      105.35      105.34      2.39 o 
   8   2   6      123.74      128.60      2.67 o 
   9   2   6        8.67        9.76      0.49 o 
  10   2   6        1.40        1.21      0.30 o 
  11   2   6       22.73       27.20      0.65 o 
 -13   3   6        9.94        9.21      0.64 o 
 -12   3   6        8.66        7.15      0.30 o 
 -11   3   6        0.07        0.07      0.31 o 
 -10   3   6       30.16       32.01      1.39 o 
  -9   3   6       11.00       13.25      0.43 o 
  -8   3   6      227.59      213.24     11.27 o 
  -7   3   6      133.94      126.25      1.78 o 
  -6   3   6       36.95       33.66      0.98 o 
  -5   3   6       15.59       17.34      0.52 o 
  -4   3   6        0.73        0.03      0.20 o 
  -3   3   6       55.10       50.71      0.77 o 
  -2   3   6        4.22        4.07      0.43 o 
  -1   3   6      436.46      521.74      6.60 o 
   0   3   6      341.20      334.58     25.48 o 
   1   3   6       49.18       48.48      1.05 o 
   2   3   6       66.54       47.07      1.08 o 
   3   3   6       91.15       86.58      1.87 o 
   4   3   6      720.86      645.10      6.78 o 
   5   3   6      688.33      616.75      6.74 o 
   6   3   6       83.33       80.47      1.70 o 
   7   3   6       44.51       42.53      1.00 o 
   8   3   6        0.22        0.42      0.36 o 
   9   3   6      237.62      247.09      3.65 o 
  10   3   6        0.00       -0.21      0.39 o 
 -13   4   6       20.87       17.16      1.14 o 
 -12   4   6        0.37        0.48      0.47 o 
 -11   4   6       43.05       34.18      1.88 o 
 -10   4   6       18.19       19.30      0.50 o 
  -9   4   6       25.99       25.69      2.08 o 
  -8   4   6       13.06       11.40      0.50 o 
  -7   4   6       56.66       43.57      4.47 o 
  -6   4   6      305.72      287.82     15.01 o 
  -5   4   6      593.50      605.90     33.89 o 
  -4   4   6      405.48      387.77     35.26 o 
  -3   4   6       77.37       92.75      1.34 o 
  -2   4   6      196.57      223.27      6.46 o 
  -1   4   6        5.67        6.82      0.27 o 
   0   4   6      338.35      355.00     27.34 o 
   1   4   6      123.98      116.86      2.12 o 
   2   4   6       48.80       50.56      1.16 o 
   3   4   6        6.31        4.98      0.34 o 
   4   4   6       79.26       76.51      1.57 o 
   5   4   6        2.44        1.24      0.34 o 
   6   4   6       63.30       66.95      1.55 o 
   7   4   6       85.34       84.39      1.77 o 
   8   4   6       11.03        8.59      0.49 o 
   9   4   6       86.22       89.01      1.70 o 
  10   4   6       37.66       39.16      0.86 o 
 -12   5   6        0.05        0.51      0.19 o 
 -11   5   6        3.02        3.82      0.27 o 
 -10   5   6       25.37       26.18      1.89 o 
  -9   5   6       12.76       15.42      1.76 o 
  -8   5   6        7.56        6.40      0.59 o 
  -7   5   6      188.76      190.67     13.14 o 
  -6   5   6        1.69        2.10      0.31 o 
  -5   5   6       50.14       72.05      4.71 o 
  -4   5   6       26.21       23.40      2.78 o 
  -3   5   6       43.01       45.65      2.58 o 
  -2   5   6      177.28      200.00      2.13 o 
  -1   5   6       92.96      104.32      2.93 o 
   0   5   6      531.16      537.31     38.47 o 
   1   5   6       11.50        9.07      0.37 o 
   2   5   6        7.22       10.98      0.46 o 
   3   5   6       14.88       14.89      0.54 o 
   4   5   6       32.62       31.23      0.80 o 
   5   5   6      175.31      166.54      3.04 o 
   6   5   6       27.26       17.95      0.66 o 
   7   5   6        4.13        3.68      0.40 o 
   8   5   6       30.68       30.95      0.79 o 
   9   5   6        1.81        2.71      0.33 o 
  10   5   6        1.75        1.44      0.28 o 
 -12   6   6       51.92       49.39      4.83 o 
 -11   6   6       27.80       22.08      1.62 o 
 -10   6   6       42.77       41.27      4.12 o 
  -9   6   6       13.18       15.21      1.11 o 
  -8   6   6        1.59        0.84      0.66 o 
  -7   6   6       12.71        8.53      0.83 o 
  -6   6   6      101.51       80.75      7.52 o 
  -5   6   6       25.78       25.98      1.30 o 
  -4   6   6      248.84      260.49     19.64 o 
  -3   6   6        0.42        2.34      0.75 o 
  -2   6   6      264.86      250.11      2.54 o 
  -1   6   6       23.19       21.74      0.46 o 
   0   6   6      248.90      225.89     15.57 o 
   1   6   6      206.53      207.15      3.22 o 
   2   6   6       76.81       65.31      1.44 o 
   3   6   6       46.15       31.96      0.83 o 
   4   6   6      300.21      239.75      5.25 o 
   5   6   6       24.93       23.95      0.74 o 
   6   6   6      196.23      199.88      3.38 o 
   7   6   6       18.18       14.88      0.60 o 
   8   6   6        7.39        7.65      0.43 o 
   9   6   6       27.37       30.29      0.70 o 
 -11   7   6       17.76       11.15      1.16 o 
 -10   7   6       24.03       24.69      2.11 o 
  -9   7   6      278.37      280.14     28.02 o 
  -8   7   6       32.33       39.03      4.90 o 
  -7   7   6       21.75       24.33      2.09 o 
  -6   7   6      294.92      280.68     20.24 o 
  -5   7   6       40.05       35.31      2.15 o 
  -4   7   6        1.05        0.05      0.30 o 
  -3   7   6       14.56       13.65      0.53 o 
  -2   7   6      236.04      274.62      2.80 o 
  -1   7   6       19.83       18.45      0.45 o 
   0   7   6      124.43      123.70      9.56 o 
   1   7   6      149.94      110.91      2.35 o 
   2   7   6       64.67       57.03      1.22 o 
   3   7   6      431.93      391.44      5.07 o 
   4   7   6      899.38      883.75      8.99 o 
   5   7   6      217.34      200.00      3.39 o 
   6   7   6       14.70       11.47      0.54 o 
   7   7   6       24.19       29.78      0.79 o 
   8   7   6       13.65       13.50      0.49 o 
   9   7   6        1.70        2.68      0.30 o 
 -11   8   6       29.62       26.40      3.12 o 
 -10   8   6      287.03      279.90     30.18 o 
  -9   8   6        1.79        1.97      0.80 o 
  -8   8   6        0.78        0.27      0.30 o 
  -7   8   6        0.82        1.58      0.27 o 
  -6   8   6       54.22       45.17      3.88 o 
  -5   8   6      133.73      143.02     15.55 o 
  -4   8   6        0.01        0.77      0.25 o 
  -3   8   6      116.21      119.52      3.79 o 
  -2   8   6       26.10       23.70      0.88 o 
  -1   8   6       10.11       10.96      0.37 o 
   0   8   6       64.44       82.56      4.66 o 
   1   8   6       27.76       24.63      0.73 o 
   2   8   6      145.30      122.39      2.56 o 
   3   8   6       65.10       43.50      0.99 o 
   4   8   6      232.71      171.21      3.09 o 
   5   8   6        8.50        5.51      0.42 o 
   6   8   6       12.84       12.44      0.52 o 
   7   8   6       48.43       49.85      1.19 o 
   8   8   6        0.18        0.79      0.21 o 
 -10   9   6        9.25        8.34      0.66 o 
  -9   9   6       14.73       10.62      0.63 o 
  -8   9   6        7.80        7.27      0.60 o 
  -7   9   6        5.43        6.15      0.69 o 
  -6   9   6       56.97       58.12      5.60 o 
  -5   9   6       29.46       29.50      2.93 o 
  -4   9   6      112.53      102.26      5.07 o 
  -3   9   6       25.29       23.53      1.04 o 
  -2   9   6        5.20        9.88      0.53 o 
  -1   9   6        5.94        5.64      0.32 o 
   0   9   6      132.86      120.89      5.26 o 
   1   9   6      115.97       87.31      1.81 o 
   2   9   6        0.09        0.13      0.38 o 
   3   9   6       14.43       13.30      0.56 o 
   4   9   6       37.20       29.16      0.79 o 
   5   9   6       77.90       72.27      1.54 o 
   6   9   6        2.76        2.60      0.28 o 
   7   9   6        1.05        1.20      0.24 o 
  -9  10   6       31.04       36.75      4.67 o 
  -8  10   6       37.60       39.45      5.17 o 
  -7  10   6        0.18        0.19      0.31 o 
  -6  10   6       28.57       35.60      3.53 o 
  -5  10   6      519.81      538.34     46.48 o 
  -4  10   6       51.84       49.05      3.24 o 
  -3  10   6      171.78      158.44      6.92 o 
  -2  10   6        9.00       10.64      0.40 o 
  -1  10   6       96.71       89.22      4.62 o 
   0  10   6       15.73       10.55      0.31 o 
   1  10   6       12.15        9.78      0.50 o 
   2  10   6        6.94        7.13      0.44 o 
   3  10   6        0.80        0.90      0.27 o 
   4  10   6       18.62       19.38      0.62 o 
   5  10   6        9.81       11.54      0.47 o 
   6  10   6       17.93       16.51      0.50 o 
  -8  11   6        1.32        0.55      0.18 o 
  -7  11   6       52.39       50.57      5.62 o 
  -6  11   6      152.60      154.62     19.58 o 
  -5  11   6      325.10      346.50     34.69 o 
  -4  11   6      179.87      190.11     17.94 o 
  -3  11   6       56.92       60.49      2.96 o 
  -2  11   6       29.49       26.46      0.80 o 
  -1  11   6        9.41       11.56      0.37 o 
   0  11   6        0.42        0.42      0.24 o 
   1  11   6        0.00        0.31      0.30 o 
   2  11   6       18.23       15.40      0.57 o 
   3  11   6       15.71       15.25      0.54 o 
   4  11   6        0.31        0.88      0.26 o 
   5  11   6        5.25        6.30      0.38 o 
  -6  12   6        9.81        9.32      1.66 o 
  -5  12   6       29.98       28.91      2.24 o 
  -4  12   6       13.93       12.17      1.04 o 
  -3  12   6        2.12        2.27      0.22 o 
  -2  12   6        1.56        2.09      0.66 o 
  -1  12   6        8.48       11.23      0.62 o 
   0  12   6        2.22        2.90      0.17 o 
   1  12   6        5.81        6.54      0.37 o 
   2  12   6       11.81       11.90      0.46 o 
   3  12   6       39.80       50.97      1.07 o 
   4  12   6       19.55       26.32      0.62 o 
  -3  13   6        1.87        1.98      0.19 o 
  -2  13   6        7.09        6.18      0.49 o 
  -1  13   6        8.74       11.12      0.67 o 
   0  13   6        0.96        1.69      0.14 o 
   1  13   6        1.09       -0.08      0.30 o 
 -13   0   7        3.82        7.00      0.45 o 
 -11   0   7       89.00       86.43      1.81 o 
  -9   0   7       78.08       79.03      1.77 o 
  -7   0   7       73.20       71.11      1.59 o 
  -5   0   7       20.15       15.17      0.51 o 
  -3   0   7     6755.96     8198.07    106.74 o 
  -1   0   7       48.28       59.51      1.21 o 
   1   0   7       96.27      111.01      2.05 o 
   3   0   7        2.44        4.55      0.32 o 
   5   0   7       39.72       35.44      0.86 o 
   7   0   7      144.03      149.25      2.88 o 
   9   0   7        0.36        0.62      0.28 o 
 -13   1   7        5.02        5.24      0.28 o 
 -12   1   7       13.19       12.52      0.39 o 
 -11   1   7       81.70       74.98      1.56 o 
 -10   1   7        2.07        1.34      0.28 o 
  -9   1   7      318.04      296.91      4.18 o 
  -8   1   7      508.92      530.48     13.83 o 
  -7   1   7       52.26       52.94      1.08 o 
  -6   1   7       41.94       33.83      0.59 o 
  -5   1   7      228.58      263.26      2.58 o 
  -4   1   7      225.80      258.85      4.46 o 
  -3   1   7      236.87      239.12      2.31 o 
  -2   1   7       53.33       69.76      2.55 o 
  -1   1   7       77.00       70.06      1.62 o 
   0   1   7       44.36       62.64      3.84 o 
   1   1   7      346.97      386.53      4.44 o 
   2   1   7       10.69       11.89      0.41 o 
   3   1   7       32.97       36.09      0.80 o 
   4   1   7        4.82        4.46      0.36 o 
   5   1   7       33.03       26.97      0.75 o 
   6   1   7       88.34       87.72      1.80 o 
   7   1   7      135.18      135.37      2.74 o 
   8   1   7        6.53        5.84      0.40 o 
   9   1   7       18.17       22.87      0.66 o 
  10   1   7       13.91       16.11      0.50 o 
 -13   2   7       18.96       14.25      1.18 o 
 -12   2   7       83.97       90.62      4.56 o 
 -11   2   7        0.00        0.80      0.41 o 
 -10   2   7      147.61      129.27      1.94 o 
  -9   2   7      131.43      126.41      1.96 o 
  -8   2   7      483.86      475.77      4.15 o 
  -7   2   7      250.94      268.56      2.82 o 
  -6   2   7      151.59      138.54      1.85 o 
  -5   2   7       19.68       19.73      0.45 o 
  -4   2   7      222.62      262.60      8.37 o 
  -3   2   7       17.50       16.35      0.50 o 
  -2   2   7      192.38      244.49      4.80 o 
  -1   2   7      290.59      354.60     12.56 o 
   0   2   7        2.98        2.54      0.23 o 
   1   2   7       33.50       30.01      0.69 o 
   2   2   7       51.72       49.73      1.03 o 
   3   2   7       68.03       60.78      1.34 o 
   4   2   7       75.91       72.29      1.54 o 
   5   2   7      279.56      225.93      3.59 o 
   6   2   7      104.44      100.98      1.95 o 
   7   2   7       49.90       42.99      0.98 o 
   8   2   7        1.04        1.35      0.27 o 
   9   2   7        1.93        3.64      0.32 o 
  10   2   7        1.44        2.72      0.31 o 
 -13   3   7        0.03        0.36      0.29 o 
 -12   3   7       55.92       50.59      1.14 o 
 -11   3   7      181.52      162.92      4.06 o 
 -10   3   7       79.48       65.40      2.68 o 
  -9   3   7       67.44       70.92      1.11 o 
  -8   3   7      441.31      430.81      9.72 o 
  -7   3   7      103.65      102.74      3.30 o 
  -6   3   7      225.26      242.48      2.60 o 
  -5   3   7       39.53       54.62      1.06 o 
  -4   3   7      126.72      147.17      5.71 o 
  -3   3   7        2.72        2.54      0.20 o 
  -2   3   7       19.02       14.57      0.33 o 
  -1   3   7       26.36       35.57      0.55 o 
   0   3   7        4.44        7.65      0.78 o 
   1   3   7       81.09       67.57      1.36 o 
   2   3   7      749.97      656.89      6.79 o 
   3   3   7       83.45       75.46      1.56 o 
   4   3   7      121.47      100.65      2.25 o 
   5   3   7      556.14      563.80      6.46 o 
   6   3   7     1060.23      949.31      9.49 o 
   7   3   7       59.50       51.98      1.20 o 
   8   3   7       16.10       20.85      0.67 o 
   9   3   7        7.89        8.52      0.44 o 
  10   3   7       10.24       10.20      0.43 o 
 -12   4   7        7.96        7.61      0.35 o 
 -11   4   7        7.44        5.44      0.33 o 
 -10   4   7      189.23      161.00      6.06 o 
  -9   4   7       34.64       30.21      1.09 o 
  -8   4   7      172.00      170.69      3.03 o 
  -7   4   7       66.24       61.11      3.89 o 
  -6   4   7        1.07        0.76      0.27 o 
  -5   4   7       55.84       56.64      0.85 o 
  -4   4   7      103.84      110.16      3.76 o 
  -3   4   7      431.90      437.45     16.00 o 
  -2   4   7      181.62      191.85      6.14 o 
  -1   4   7       80.26       85.90      3.77 o 
   0   4   7      308.37      333.85     25.59 o 
   1   4   7       34.52       35.31      0.80 o 
   2   4   7      356.54      306.36      4.10 o 
   3   4   7       14.63       14.18      0.55 o 
   4   4   7      226.86      191.75      3.24 o 
   5   4   7        3.29        2.57      0.35 o 
   6   4   7        0.03        0.31      0.40 o 
   7   4   7       30.20       34.79      0.88 o 
   8   4   7       91.59       93.78      1.76 o 
   9   4   7        0.58        1.07      0.28 o 
 -12   5   7       14.48       10.76      0.51 o 
 -11   5   7       29.90       25.06      1.58 o 
 -10   5   7       82.39       80.38      7.36 o 
  -9   5   7       35.34       31.23      1.90 o 
  -8   5   7        1.99        2.26      0.28 o 
  -7   5   7       79.99       74.94      3.83 o 
  -6   5   7       62.96       76.59      4.79 o 
  -5   5   7       86.45       89.32      6.51 o 
  -4   5   7      242.33      260.17      6.67 o 
  -3   5   7       27.88       31.18      0.57 o 
  -2   5   7      104.36      122.93      1.71 o 
  -1   5   7       68.66       74.53      4.72 o 
   0   5   7        2.41        1.48      0.18 o 
   1   5   7        0.05        0.21      0.35 o 
   2   5   7       69.83       65.16      1.46 o 
   3   5   7       17.50       15.06      0.59 o 
   4   5   7       13.28       12.09      0.55 o 
   5   5   7      111.51       92.35      3.11 o 
   6   5   7      104.31      110.18      2.41 o 
   7   5   7       80.97       84.12      1.70 o 
   8   5   7        9.51       12.05      0.51 o 
   9   5   7        2.68        1.41      0.26 o 
 -12   6   7       45.56       47.25      3.55 o 
 -11   6   7       29.00       27.24      2.16 o 
 -10   6   7       67.04       61.34      6.10 o 
  -9   6   7        3.53        5.52      0.94 o 
  -8   6   7       45.15       37.77      2.10 o 
  -7   6   7        8.63       11.44      1.70 o 
  -6   6   7        5.59        4.60      0.63 o 
  -5   6   7       73.00       77.19      4.73 o 
  -4   6   7       42.68       33.02      3.68 o 
  -3   6   7      285.19      319.84      3.14 o 
  -2   6   7      394.83      434.99      3.79 o 
  -1   6   7       13.36       10.71      0.62 o 
   0   6   7      772.26      801.95     60.17 o 
   1   6   7     1445.94     1217.13     11.27 o 
   2   6   7      864.30      739.96      7.78 o 
   3   6   7       60.16       52.70      1.21 o 
   4   6   7        0.34        0.96      0.32 o 
   5   6   7      215.76      206.27      3.46 o 
   6   6   7        0.74        0.74      0.33 o 
   7   6   7       12.73       14.88      0.57 o 
   8   6   7        0.53        0.12      0.31 o 
   9   6   7       68.20       81.60      1.57 o 
 -11   7   7      145.83      141.05     15.12 o 
 -10   7   7        4.80        7.89      1.43 o 
  -9   7   7        0.94        0.87      0.22 o 
  -8   7   7       65.54       60.32      4.45 o 
  -7   7   7        1.17        2.67      0.54 o 
  -6   7   7       54.74       49.81      2.75 o 
  -5   7   7       39.21       37.82      3.90 o 
  -4   7   7       11.75       12.02      0.73 o 
  -3   7   7       23.15       21.71      0.51 o 
  -2   7   7       55.85       44.67      0.99 o 
  -1   7   7       14.69       14.26      0.43 o 
   0   7   7       16.32       19.67      1.82 o 
   1   7   7      335.03      286.35      4.18 o 
   2   7   7      166.80      151.10      2.87 o 
   3   7   7        6.85        7.90      0.47 o 
   4   7   7        1.76        1.26      0.32 o 
   5   7   7       25.60       27.40      0.76 o 
   6   7   7       51.99       55.72      1.32 o 
   7   7   7       22.33       25.64      0.68 o 
   8   7   7        0.18        0.44      0.26 o 
 -10   8   7        8.99        8.06      0.86 o 
  -9   8   7       20.70       20.30      2.85 o 
  -8   8   7       91.70       96.51      9.19 o 
  -7   8   7        4.94        6.24      0.91 o 
  -6   8   7        9.03        8.59      0.66 o 
  -5   8   7       90.73       92.66      5.61 o 
  -4   8   7       73.17       75.12      4.16 o 
  -3   8   7        2.11        4.74      0.30 o 
  -2   8   7        8.74        7.22      0.38 o 
  -1   8   7       74.05       81.60      1.25 o 
   0   8   7      124.12      114.17      8.99 o 
   1   8   7       90.05       66.50      2.21 o 
   2   8   7        3.93        2.73      0.38 o 
   3   8   7       33.26       33.10      0.85 o 
   4   8   7       57.45       50.80      1.15 o 
   5   8   7        2.29        1.56      0.29 o 
   6   8   7       31.03       34.73      0.79 o 
   7   8   7        9.46        8.55      0.41 o 
 -10   9   7        6.36        7.33      0.38 o 
  -9   9   7        4.14        5.10      0.61 o 
  -8   9   7        4.92        7.03      0.64 o 
  -7   9   7      168.84      179.93     17.74 o 
  -6   9   7       15.56       13.59      1.63 o 
  -5   9   7       18.20       15.44      1.25 o 
  -4   9   7       10.45       11.39      0.41 o 
  -3   9   7        5.44        4.70      0.50 o 
  -2   9   7       31.16       26.95      1.09 o 
  -1   9   7       40.97       36.41      1.52 o 
   0   9   7      245.51      246.38     21.91 o 
   1   9   7      334.56      264.85      5.61 o 
   2   9   7      109.68       93.43      1.85 o 
   3   9   7       34.63       32.60      0.82 o 
   4   9   7       70.02       65.29      1.45 o 
   5   9   7        0.07       -0.37      0.37 o 
   6   9   7        0.15        0.03      0.28 o 
   7   9   7        0.13        0.13      0.30 o 
  -8  10   7        2.13        2.10      0.72 o 
  -7  10   7        3.51        3.70      0.34 o 
  -6  10   7        1.66        3.35      0.24 o 
  -5  10   7       54.65       66.28      7.42 o 
  -4  10   7      224.48      232.20     14.39 o 
  -3  10   7        0.75        1.07      1.02 o 
  -2  10   7        0.14        0.06      0.26 o 
  -1  10   7       23.40       26.02      0.56 o 
   0  10   7        2.12        3.75      0.23 o 
   1  10   7        5.57        4.21      0.37 o 
   2  10   7        0.05        0.28      0.34 o 
   3  10   7        2.66        2.67      0.30 o 
   4  10   7       36.27       35.63      0.77 o 
   5  10   7        0.62        0.60      0.30 o 
   6  10   7        8.04        9.43      0.40 o 
  -7  11   7       55.02       56.90      4.46 o 
  -6  11   7        1.28        2.07      0.21 o 
  -5  11   7       43.49       43.75      4.94 o 
  -4  11   7       29.72       33.39      2.55 o 
  -3  11   7       21.49       21.24      1.03 o 
  -2  11   7       43.98       47.97      2.85 o 
  -1  11   7        0.16        0.45      0.46 o 
   0  11   7       22.23       23.03      1.18 o 
   1  11   7       10.31       13.58      0.50 o 
   2  11   7       12.29        9.19      0.44 o 
   3  11   7        0.58        0.00      0.32 o 
   4  11   7        3.09        2.10      0.29 o 
  -5  12   7        3.31        3.20      0.26 o 
  -4  12   7        0.17        0.32      0.21 o 
  -3  12   7        5.19        5.14      0.47 o 
  -2  12   7        8.59        9.58      0.52 o 
  -1  12   7        8.36       10.37      0.78 o 
   0  12   7       47.56       44.46      1.93 o 
   1  12   7        0.30        0.95      0.29 o 
   2  12   7        8.39       10.53      0.44 o 
 -12   0   8       56.83       49.19      1.07 o 
 -10   0   8       40.12       38.61      1.00 o 
  -8   0   8      510.93      523.56      6.35 o 
  -6   0   8     1166.19     1264.43     11.72 o 
  -4   0   8        0.33        1.88      0.30 o 
  -2   0   8     1930.56     2428.65     19.69 o 
   0   0   8      249.48      283.87     30.96 o 
   2   0   8        0.19        0.31      0.35 o 
   4   0   8      147.44      150.16      2.81 o 
   6   0   8      116.57      115.94      2.50 o 
   8   0   8       19.80       21.89      0.67 o 
 -13   1   8        4.94        7.58      0.54 o 
 -12   1   8       47.60       36.65      0.75 o 
 -11   1   8       51.87       47.84      0.74 o 
 -10   1   8       20.55       22.39      0.54 o 
  -9   1   8        3.65        2.55      0.31 o 
  -8   1   8       13.90       11.84      0.43 o 
  -7   1   8        8.42        7.87      0.53 o 
  -6   1   8      155.70      174.50      5.90 o 
  -5   1   8       17.26       18.64      0.68 o 
  -4   1   8       37.91       50.68      2.40 o 
  -3   1   8      243.95      273.14      2.69 o 
  -2   1   8      119.69      158.64      4.18 o 
  -1   1   8       21.69       20.01      0.75 o 
   0   1   8      250.62      296.43     24.26 o 
   1   1   8      157.25      160.16      2.71 o 
   2   1   8      105.92      100.31      2.14 o 
   3   1   8        4.14        2.41      0.31 o 
   4   1   8        3.89        3.78      0.37 o 
   5   1   8        4.60        4.82      0.41 o 
   6   1   8       35.08       38.20      0.92 o 
   7   1   8        3.07        3.94      0.38 o 
   8   1   8        1.74        1.78      0.33 o 
   9   1   8        9.56        9.12      0.40 o 
 -12   2   8       76.17       68.08      1.30 o 
 -11   2   8      193.92      166.73      4.45 o 
 -10   2   8      141.55      139.15      2.01 o 
  -9   2   8        4.63        5.48      0.69 o 
  -8   2   8        4.17        3.92      0.34 o 
  -7   2   8      205.47      207.62      2.51 o 
  -6   2   8       17.27       17.84      0.48 o 
  -5   2   8       47.89       45.52      0.92 o 
  -4   2   8       15.71       16.32      0.54 o 
  -3   2   8       77.88       87.32      6.55 o 
  -2   2   8       92.05      111.60      1.60 o 
  -1   2   8       95.42      100.05      4.16 o 
   0   2   8       29.17       30.71      2.59 o 
   1   2   8        6.41        4.68      0.35 o 
   2   2   8        7.04        7.99      0.63 o 
   3   2   8       60.39       67.80      1.50 o 
   4   2   8      113.10       95.41      1.85 o 
   5   2   8        0.90        1.82      0.33 o 
   6   2   8       67.94       62.21      1.32 o 
   7   2   8       65.23       64.06      1.48 o 
   8   2   8        1.40        2.56      0.33 o 
   9   2   8       15.73       15.40      0.50 o 
 -12   3   8       43.54       46.20      0.90 o 
 -11   3   8      165.30      144.08      5.83 o 
 -10   3   8      180.11      164.80      3.15 o 
  -9   3   8      178.05      159.45      2.74 o 
  -8   3   8       18.20       12.66      0.44 o 
  -7   3   8      161.25      161.21      2.20 o 
  -6   3   8       22.15       20.84      1.52 o 
  -5   3   8       31.62       39.74      2.35 o 
  -4   3   8        4.66        5.97      0.48 o 
  -3   3   8       10.55       11.29      0.66 o 
  -2   3   8        6.23        8.11      0.50 o 
  -1   3   8        4.03        4.49      0.34 o 
   0   3   8       48.60       61.80      4.27 o 
   1   3   8      444.10      405.97      4.96 o 
   2   3   8      874.62      807.01      8.18 o 
   3   3   8     1403.68     1276.81     11.78 o 
   4   3   8       14.75       13.22      0.58 o 
   5   3   8      142.17      122.15      2.58 o 
   6   3   8        6.20        4.12      0.40 o 
   7   3   8      230.54      221.22      3.47 o 
   8   3   8       16.37       14.57      0.53 o 
   9   3   8        2.94        3.37      0.30 o 
 -12   4   8       26.66       27.67      1.28 o 
 -11   4   8        0.27       -0.36      0.36 o 
 -10   4   8       25.68       23.22      0.53 o 
  -9   4   8       11.09        8.97      0.46 o 
  -8   4   8      100.93       94.17      1.40 o 
  -7   4   8      133.09      135.10      2.00 o 
  -6   4   8      364.13      377.53      3.60 o 
  -5   4   8       10.96        9.52      0.42 o 
  -4   4   8        6.94        8.84      0.35 o 
  -3   4   8      168.42      199.26      5.20 o 
  -2   4   8       28.37       33.06      1.67 o 
  -1   4   8       52.59       58.18      2.21 o 
   0   4   8      120.75      128.20     10.28 o 
   1   4   8       14.73       13.43      0.57 o 
   2   4   8      392.94      362.53      4.76 o 
   3   4   8      791.95      720.96      7.68 o 
   4   4   8      130.72      130.78      2.65 o 
   5   4   8        4.16        4.22      0.41 o 
   6   4   8        6.81        5.63      0.42 o 
   7   4   8       55.36       54.39      1.16 o 
   8   4   8       42.99       43.86      1.09 o 
   9   4   8        1.23        1.07      0.25 o 
 -12   5   8        2.63        2.56      0.26 o 
 -11   5   8        5.93        4.80      0.42 o 
 -10   5   8        1.08        0.78      0.26 o 
  -9   5   8       11.62       15.20      1.02 o 
  -8   5   8       56.52       49.75      3.20 o 
  -7   5   8       17.65       20.03      0.52 o 
  -6   5   8       13.34       12.48      0.58 o 
  -5   5   8       41.33       38.44      2.04 o 
  -4   5   8      118.29      134.81      4.39 o 
  -3   5   8       18.89       16.21      0.46 o 
  -2   5   8      998.02     1104.79     31.30 o 
  -1   5   8      286.12      295.62      6.15 o 
   0   5   8       54.12       53.33      3.52 o 
   1   5   8       59.89       55.87      1.22 o 
   2   5   8       20.59       25.88      0.76 o 
   3   5   8       96.00       97.43      1.91 o 
   4   5   8      132.64      108.12      2.42 o 
   5   5   8      102.17      100.20      1.92 o 
   6   5   8        1.10        1.38      0.30 o 
   7   5   8       26.09       29.87      0.76 o 
   8   5   8        0.07        0.01      0.29 o 
 -11   6   8       11.95       13.49      0.73 o 
 -10   6   8       23.82       23.99      1.20 o 
  -9   6   8       82.43       76.03      4.40 o 
  -8   6   8        0.13        0.02      0.33 o 
  -7   6   8        9.54       12.71      1.91 o 
  -6   6   8      111.98      109.81      7.07 o 
  -5   6   8      130.80      116.23     10.59 o 
  -4   6   8       23.09       20.57      0.81 o 
  -3   6   8      203.14      225.24      2.63 o 
  -2   6   8      718.90      788.24     15.45 o 
  -1   6   8      853.86      920.17      6.61 o 
   0   6   8      138.07      141.83      8.02 o 
   1   6   8       28.49       31.39      0.85 o 
   2   6   8      718.02      640.40      7.11 o 
   3   6   8      218.22      190.17      3.30 o 
   4   6   8        1.24        2.66      0.35 o 
   5   6   8       10.20        8.24      0.47 o 
   6   6   8        0.48        1.72      0.30 o 
   7   6   8       11.01       15.12      0.53 o 
   8   6   8        0.63        1.58      0.27 o 
 -11   7   8        2.08        1.11      0.20 o 
 -10   7   8        3.89        3.62      0.40 o 
  -9   7   8        5.49        6.14      0.47 o 
  -8   7   8        6.35        8.06      0.73 o 
  -7   7   8       10.55       14.51      1.33 o 
  -6   7   8       67.43       56.38      4.72 o 
  -5   7   8       19.33       16.00      1.09 o 
  -4   7   8        2.85        4.71      0.56 o 
  -3   7   8       15.01       13.78      0.54 o 
  -2   7   8       15.05       20.07      0.51 o 
  -1   7   8       60.95       81.01      1.27 o 
   0   7   8       47.51       51.30      3.04 o 
   1   7   8       73.23       62.44      1.33 o 
   2   7   8       57.87       50.83      1.19 o 
   3   7   8        1.14        0.12      0.43 o 
   4   7   8       30.34       29.24      0.78 o 
   5   7   8        4.32        3.05      0.36 o 
   6   7   8        4.00        7.85      0.40 o 
   7   7   8        3.05        5.04      0.31 o 
 -10   8   8        4.91        8.27      0.70 o 
  -9   8   8       14.13       11.25      1.22 o 
  -8   8   8       93.53       87.60      7.86 o 
  -7   8   8       35.43       38.91      3.77 o 
  -6   8   8       18.02       18.15      1.50 o 
  -5   8   8       10.72        9.48      1.31 o 
  -4   8   8       81.91       78.39      2.65 o 
  -3   8   8        0.22        0.38      0.32 o 
  -2   8   8       76.43       77.42      2.08 o 
  -1   8   8        2.16        2.39      0.42 o 
   0   8   8        6.49        5.75      0.39 o 
   1   8   8       23.35       16.12      0.63 o 
   2   8   8        7.59        5.22      0.38 o 
   3   8   8       27.02       26.49      0.75 o 
   4   8   8        0.91        2.32      0.34 o 
   5   8   8       36.97       40.85      0.85 o 
   6   8   8       11.15       10.77      0.42 o 
   7   8   8       26.05       38.39      0.86 o 
  -9   9   8        8.78        9.36      1.45 o 
  -8   9   8        1.10        0.42      0.35 o 
  -7   9   8        6.99        6.98      1.02 o 
  -6   9   8      119.92      122.61     10.30 o 
  -5   9   8      243.12      233.79     20.11 o 
  -4   9   8        7.96        8.12      0.76 o 
  -3   9   8        6.84        5.71      0.66 o 
  -2   9   8      190.52      203.86      2.47 o 
  -1   9   8      128.96      137.32      3.77 o 
   0   9   8        6.67        6.85      0.38 o 
   1   9   8      213.39      186.01      3.14 o 
   2   9   8       20.78       14.25      0.56 o 
   3   9   8        6.07        4.73      0.34 o 
   4   9   8       31.03       28.57      0.69 o 
   5   9   8        2.73        3.04      0.29 o 
   6   9   8        0.22        0.34      0.21 o 
  -8  10   8       10.89       10.50      1.25 o 
  -7  10   8      150.07      148.84     15.72 o 
  -6  10   8        0.08        0.17      0.21 o 
  -5  10   8        0.06        0.48      0.23 o 
  -4  10   8        0.02        0.02      0.29 o 
  -3  10   8       51.39       57.68      1.65 o 
  -2  10   8       67.93       71.01      2.61 o 
  -1  10   8       81.87       83.80      3.84 o 
   0  10   8        5.17        4.25      0.24 o 
   1  10   8        0.06        0.04      0.33 o 
   2  10   8       11.47       11.00      0.46 o 
   3  10   8       25.46       22.12      0.61 o 
   4  10   8        6.67        7.24      0.35 o 
  -6  11   8       58.94       60.38      6.73 o 
  -5  11   8       53.26       60.01      5.23 o 
  -4  11   8        0.38        1.93      0.20 o 
  -3  11   8       23.93       27.26      0.49 o 
  -2  11   8        0.16        0.22      0.24 o 
  -1  11   8        5.13        5.59      0.53 o 
   0  11   8       12.33       14.71      0.76 o 
   1  11   8       13.43       14.39      0.47 o 
   2  11   8       82.01       80.56      1.64 o 
   3  11   8       12.03       15.66      0.51 o 
  -3  12   8        0.04        0.15      0.27 o 
  -2  12   8        4.51        4.62      0.37 o 
  -1  12   8       18.62       22.20      1.60 o 
   0  12   8       17.26       19.97      1.21 o 
 -11   0   9       57.81       59.68      1.39 o 
  -9   0   9       13.08       15.48      0.67 o 
  -7   0   9        0.02        0.52      0.59 o 
  -5   0   9      651.57      736.91      7.77 o 
  -3   0   9       53.98       51.78      1.16 o 
  -1   0   9       13.13        5.04      0.40 o 
   1   0   9        5.20        3.55      0.35 o 
   3   0   9        0.90        0.79      0.31 o 
   5   0   9      194.42      188.85      3.28 o 
   7   0   9        0.13        0.74      0.34 o 
 -12   1   9       20.97       19.54      0.41 o 
 -11   1   9      122.16      100.02      1.53 o 
 -10   1   9       62.98       56.76      0.89 o 
  -9   1   9       13.23       14.26      0.46 o 
  -8   1   9      142.82      139.55      2.01 o 
  -7   1   9       51.49       54.12      0.90 o 
  -6   1   9      101.47      106.12      1.43 o 
  -5   1   9      110.51      128.93      4.22 o 
  -4   1   9        9.72       17.13      0.45 o 
  -3   1   9      154.49      168.75      2.09 o 
  -2   1   9        9.90        9.08      0.34 o 
  -1   1   9        0.64        0.61      0.35 o 
   0   1   9       10.71       10.03      0.86 o 
   1   1   9       13.91       15.48      0.58 o 
   2   1   9      125.52      114.37      2.43 o 
   3   1   9        5.68        3.65      0.38 o 
   4   1   9       37.63       32.89      0.86 o 
   5   1   9        3.76        3.40      0.36 o 
   6   1   9        3.74        5.06      0.38 o 
   7   1   9       14.22       18.28      0.63 o 
   8   1   9       76.82       93.26      1.87 o 
 -12   2   9       59.97       45.76      0.70 o 
 -11   2   9       11.75        7.82      0.44 o 
 -10   2   9       21.62       14.66      0.44 o 
  -9   2   9       94.46       86.62      1.29 o 
  -8   2   9        2.48        6.20      0.58 o 
  -7   2   9      126.12      134.37      1.97 o 
  -6   2   9       10.85       12.21      1.41 o 
  -5   2   9       51.10       52.69      0.85 o 
  -4   2   9        2.11        1.46      0.25 o 
  -3   2   9        0.81        1.46      0.76 o 
  -2   2   9      162.75      172.30      5.82 o 
  -1   2   9      190.93      204.51      2.46 o 
   0   2   9       32.59       33.83      2.49 o 
   1   2   9      150.60      132.55      2.60 o 
   2   2   9        0.25        1.10      0.31 o 
   3   2   9      183.71      151.36      2.87 o 
   4   2   9       33.19       23.68      0.74 o 
   5   2   9      225.52      205.05      3.41 o 
   6   2   9        0.68        1.23      0.32 o 
   7   2   9        0.04       -0.04      0.40 o 
   8   2   9       32.82       39.24      0.85 o 
 -12   3   9       13.72       12.77      1.21 o 
 -11   3   9       35.40       30.29      0.86 o 
 -10   3   9      128.51      113.88      2.42 o 
  -9   3   9       76.13       77.39      1.64 o 
  -8   3   9      165.95      163.00      3.98 o 
  -7   3   9        5.23        4.54      0.40 o 
  -6   3   9       30.00       29.44      1.39 o 
  -5   3   9        2.81        5.58      0.70 o 
  -4   3   9       71.06       72.38      1.46 o 
  -3   3   9      119.15      113.22      1.72 o 
  -2   3   9      152.89      172.91      6.97 o 
  -1   3   9        0.99        1.72      0.26 o 
   0   3   9      668.06      716.22     54.24 o 
   1   3   9       30.16       26.81      0.78 o 
   2   3   9      147.60      126.12      2.60 o 
   3   3   9       42.57       45.45      1.12 o 
   4   3   9      429.99      387.96      5.08 o 
   5   3   9       81.81       81.68      1.73 o 
   6   3   9       20.47       23.58      0.71 o 
   7   3   9        8.19        9.44      0.44 o 
   8   3   9        7.85        9.99      0.41 o 
 -12   4   9      165.27      120.64      5.83 o 
 -11   4   9        0.01       -0.34      0.34 o 
 -10   4   9       10.09        7.89      0.34 o 
  -9   4   9       77.17       70.03      2.00 o 
  -8   4   9        0.04        0.02      0.38 o 
  -7   4   9        5.12        6.16      0.55 o 
  -6   4   9      151.60      155.92      5.19 o 
  -5   4   9        1.71        2.22      0.28 o 
  -4   4   9       15.89       19.18      0.47 o 
  -3   4   9        0.57        3.20      0.53 o 
  -2   4   9        4.50        3.50      0.34 o 
  -1   4   9      313.59      346.74     13.10 o 
   0   4   9     1684.12     1774.70    138.61 o 
   1   4   9      208.32      182.41      3.19 o 
   2   4   9       95.80       91.31      1.83 o 
   3   4   9        0.76        1.29      0.31 o 
   4   4   9      136.22      134.51      2.68 o 
   5   4   9       63.33       62.76      1.47 o 
   6   4   9        1.89        2.46      0.35 o 
   7   4   9       15.97       18.63      0.58 o 
   8   4   9        2.26        1.94      0.26 o 
 -11   5   9        0.01       -0.17      0.30 o 
 -10   5   9       20.95       17.60      0.78 o 
  -9   5   9       11.26       11.73      0.57 o 
  -8   5   9        0.41        1.57      0.30 o 
  -7   5   9        2.53        3.11      0.30 o 
  -6   5   9       71.63       77.85      1.43 o 
  -5   5   9      412.59      424.29     12.24 o 
  -4   5   9       44.48       50.71      1.63 o 
  -3   5   9      215.48      210.84      3.96 o 
  -2   5   9       30.09       31.02      0.62 o 
  -1   5   9       84.82       92.70      2.01 o 
   0   5   9      461.00      469.33     35.53 o 
   1   5   9      160.13      140.26      2.79 o 
   2   5   9      130.51      124.72      2.61 o 
   3   5   9       21.28       19.27      0.68 o 
   4   5   9       20.96       19.97      0.69 o 
   5   5   9        1.74        2.43      0.32 o 
   6   5   9       16.20       19.41      0.60 o 
   7   5   9       76.84       75.85      1.68 o 
 -11   6   9       17.68       18.76      1.52 o 
 -10   6   9        3.47        3.05      0.23 o 
  -9   6   9        2.33        4.35      0.27 o 
  -8   6   9        2.74        3.00      0.27 o 
  -7   6   9      143.62      151.43      5.93 o 
  -6   6   9       89.59       90.13      5.42 o 
  -5   6   9       11.24       14.81      0.45 o 
  -4   6   9      278.64      308.75      3.18 o 
  -3   6   9        4.46        7.35      0.37 o 
  -2   6   9      132.27      144.26      3.37 o 
  -1   6   9      974.44     1063.83      7.39 o 
   0   6   9      347.89      379.59     26.77 o 
   1   6   9       72.80       68.04      1.39 o 
   2   6   9       42.32       40.12      0.95 o 
   3   6   9       57.55       54.59      1.21 o 
   4   6   9        1.77        2.19      0.31 o 
   5   6   9        5.82        4.26      0.36 o 
   6   6   9        9.11        8.12      0.40 o 
   7   6   9       24.34       25.03      0.63 o 
 -10   7   9       43.77       40.38      3.93 o 
  -9   7   9       10.69        9.27      0.76 o 
  -8   7   9       40.66       40.93      3.58 o 
  -7   7   9       21.63       19.00      1.80 o 
  -6   7   9       32.88       28.00      3.01 o 
  -5   7   9        0.65        1.58      0.23 o 
  -4   7   9        1.86        2.50      0.54 o 
  -3   7   9        2.51        2.39      0.30 o 
  -2   7   9       17.68       17.31      0.47 o 
  -1   7   9        8.54        7.21      0.37 o 
   0   7   9        0.01        0.09      0.26 o 
   1   7   9        9.24        8.31      0.48 o 
   2   7   9       51.90       47.36      1.11 o 
   3   7   9        8.98       12.88      0.54 o 
   4   7   9       24.92       22.10      0.65 o 
   5   7   9       68.01       73.52      1.45 o 
   6   7   9        1.56        1.37      0.25 o 
  -9   8   9        9.71       11.29      1.50 o 
  -8   8   9      100.13       89.95      8.31 o 
  -7   8   9        1.92        3.09      0.24 o 
  -6   8   9        1.04        1.91      0.75 o 
  -5   8   9        0.66        0.11      0.31 o 
  -4   8   9        0.01        0.68      0.54 o 
  -3   8   9       34.18       35.34      2.13 o 
  -2   8   9        4.55        3.74      0.36 o 
  -1   8   9       11.79       14.39      1.52 o 
   0   8   9        2.04        2.35      0.26 o 
   1   8   9       21.09       20.97      0.69 o 
   2   8   9        8.14        7.00      0.44 o 
   3   8   9       38.10       36.39      0.82 o 
   4   8   9       22.02       25.40      0.67 o 
   5   8   9        7.75        8.75      0.37 o 
  -8   9   9        3.94        3.18      0.30 o 
  -7   9   9       16.11       11.87      1.20 o 
  -6   9   9        9.74        8.71      1.04 o 
  -5   9   9        1.60        3.10      0.51 o 
  -4   9   9       15.69       18.21      1.56 o 
  -3   9   9        2.75        2.26      0.35 o 
  -2   9   9      104.92      109.02      1.87 o 
  -1   9   9       92.80      105.50      2.63 o 
   0   9   9        3.80        4.38      0.36 o 
   1   9   9       41.46       38.44      0.94 o 
   2   9   9       26.94       28.55      0.70 o 
   3   9   9        1.00        1.65      0.26 o 
   4   9   9        6.45        5.96      0.36 o 
  -7  10   9       12.65       14.70      1.94 o 
  -6  10   9       25.64       19.50      2.04 o 
  -5  10   9       55.34       52.22      5.71 o 
  -4  10   9       68.29       82.09      4.54 o 
  -3  10   9        7.16        5.44      0.48 o 
  -2  10   9        0.02        0.37      0.19 o 
  -1  10   9      106.70      114.65      6.63 o 
   0  10   9        0.35        1.93      0.23 o 
   1  10   9        0.97        1.66      0.26 o 
   2  10   9       36.08       31.24      0.75 o 
   3  10   9        7.27        9.55      0.42 o 
  -5  11   9        0.07        0.09      0.20 o 
  -4  11   9        7.88        8.58      0.87 o 
  -3  11   9        1.65        1.52      0.20 o 
  -2  11   9        2.30        3.64      0.24 o 
  -1  11   9       59.22       79.43      3.32 o 
   0  11   9       11.92       16.32      1.04 o 
   1  11   9        1.75        3.21      0.30 o 
 -12   0  10        7.09        4.57      0.37 o 
 -10   0  10       20.48       17.35      0.64 o 
  -8   0  10       72.29       80.57      1.74 o 
  -6   0  10       98.49       89.40      1.85 o 
  -4   0  10      200.45      267.77      4.06 o 
  -2   0  10        2.50        4.83      0.41 o 
   0   0  10       37.88       34.69      3.98 o 
   2   0  10      125.32      114.10      2.50 o 
   4   0  10       38.64       40.08      0.93 o 
   6   0  10       25.09       24.75      0.68 o 
 -12   1  10       10.27       12.87      0.34 o 
 -11   1  10        0.11        0.00      0.21 o 
 -10   1  10       31.93       28.27      0.79 o 
  -9   1  10        0.86        0.72      0.31 o 
  -8   1  10      197.95      200.55      2.44 o 
  -7   1  10       25.85       29.94      0.70 o 
  -6   1  10      219.46      215.36      3.60 o 
  -5   1  10        3.69        6.59      0.35 o 
  -4   1  10        0.28        1.05      0.27 o 
  -3   1  10        2.83        8.97      0.93 o 
  -2   1  10       56.05       55.59      1.01 o 
  -1   1  10        1.49        2.79      0.27 o 
   0   1  10        3.69        3.75      0.27 o 
   1   1  10       47.00       35.09      0.88 o 
   2   1  10      309.66      272.03      4.06 o 
   3   1  10       55.92       65.20      1.54 o 
   4   1  10       55.87       55.47      1.22 o 
   5   1  10        0.75        0.63      0.35 o 
   6   1  10       15.39       15.64      0.55 o 
   7   1  10       22.65       26.48      0.64 o 
 -11   2  10        7.28        6.29      0.28 o 
 -10   2  10       55.03       53.39      0.81 o 
  -9   2  10       18.17       18.48      0.48 o 
  -8   2  10       16.04       18.10      0.50 o 
  -7   2  10        1.29        2.42      0.78 o 
  -6   2  10        0.45       -0.14      0.38 o 
  -5   2  10      127.63      123.96      3.97 o 
  -4   2  10        4.14        3.23      0.29 o 
  -3   2  10       42.77       53.15      3.50 o 
  -2   2  10       83.62       84.75      1.82 o 
  -1   2  10       10.06       13.70      0.58 o 
   0   2  10       42.95       38.11      3.01 o 
   1   2  10       73.64       55.43      1.23 o 
   2   2  10      140.70      110.01      2.43 o 
   3   2  10        2.85        3.22      0.35 o 
   4   2  10       18.87       17.30      0.63 o 
   5   2  10      144.87      135.26      2.60 o 
   6   2  10       16.76       23.75      0.66 o 
   7   2  10        0.82        1.03      0.26 o 
 -11   3  10       70.00       59.00      2.54 o 
 -10   3  10       22.36       18.42      0.44 o 
  -9   3  10        8.66        8.87      0.35 o 
  -8   3  10        3.10        2.92      0.51 o 
  -7   3  10       17.73       20.89      0.75 o 
  -6   3  10       31.58       26.86      1.40 o 
  -5   3  10        2.74        5.28      0.34 o 
  -4   3  10        9.04       10.73      0.61 o 
  -3   3  10        8.31        7.33      0.64 o 
  -2   3  10       14.79       11.93      0.43 o 
  -1   3  10      108.94      144.96      2.72 o 
   0   3  10      181.18      181.04     15.53 o 
   1   3  10      328.10      303.20      4.36 o 
   2   3  10        0.67        0.71      0.30 o 
   3   3  10        0.56        0.43      0.31 o 
   4   3  10       18.79       18.90      0.64 o 
   5   3  10       17.48       12.31      0.53 o 
   6   3  10       18.02       13.36      0.50 o 
   7   3  10        0.33        0.69      0.25 o 
 -11   4  10      102.47       93.79      4.86 o 
 -10   4  10        4.98        5.38      0.31 o 
  -9   4  10        0.88        1.11      0.24 o 
  -8   4  10       14.53       16.26      0.45 o 
  -7   4  10        2.08        4.13      0.31 o 
  -6   4  10       26.13       22.22      0.79 o 
  -5   4  10       30.42       24.19      0.56 o 
  -4   4  10       88.17       97.74      4.63 o 
  -3   4  10      111.91      112.67      6.61 o 
  -2   4  10       65.43       73.36      1.19 o 
  -1   4  10      419.79      495.82     13.94 o 
   0   4  10      178.12      203.78     17.63 o 
   1   4  10      743.73      669.17      7.36 o 
   2   4  10      136.51      125.95      2.61 o 
   3   4  10        0.31        0.40      0.40 o 
   4   4  10        0.07       -0.08      0.42 o 
   5   4  10       26.01       26.12      0.71 o 
   6   4  10        8.78        7.10      0.39 o 
   7   4  10        0.56        1.05      0.24 o 
 -10   5  10        1.67        0.34      0.27 o 
  -9   5  10       29.11       26.21      0.89 o 
  -8   5  10       22.88       19.41      0.48 o 
  -7   5  10       34.25       36.11      1.09 o 
  -6   5  10        1.17        0.78      0.29 o 
  -5   5  10       20.91       20.79      0.53 o 
  -4   5  10      258.58      258.17      3.00 o 
  -3   5  10     1122.01     1203.82     20.12 o 
  -2   5  10      128.60      141.12      2.02 o 
  -1   5  10      154.79      172.15      2.26 o 
   0   5  10        0.11        0.00      0.37 o 
   1   5  10       18.49       20.75      0.71 o 
   2   5  10        0.00       -0.40      0.40 o 
   3   5  10       77.67       80.86      1.68 o 
   4   5  10       72.93       81.35      1.62 o 
   5   5  10       23.55       23.76      0.64 o 
   6   5  10       17.50       17.21      0.51 o 
 -10   6  10       21.72       18.93      0.95 o 
  -9   6  10        7.66        4.95      0.38 o 
  -8   6  10       16.87       17.15      0.92 o 
  -7   6  10       93.32       87.39      1.60 o 
  -6   6  10        0.13        0.40      0.71 o 
  -5   6  10       17.23       16.39      0.47 o 
  -4   6  10      214.19      224.94      2.60 o 
  -3   6  10      122.15      133.42      1.94 o 
  -2   6  10        0.92        1.33      0.74 o 
  -1   6  10        0.00       -0.24      0.87 o 
   0   6  10       12.95       11.79      1.02 o 
   1   6  10       45.83       41.88      0.95 o 
   2   6  10       35.16       31.42      0.82 o 
   3   6  10       26.90       28.75      0.76 o 
   4   6  10        2.73        2.93      0.33 o 
   5   6  10        8.53        8.89      0.39 o 
   6   6  10       10.12       11.16      0.45 o 
  -9   7  10        0.56        0.43      0.22 o 
  -8   7  10        7.10        5.70      0.26 o 
  -7   7  10       62.38       54.50      4.52 o 
  -6   7  10       11.12        9.09      0.70 o 
  -5   7  10        0.03        0.11      0.29 o 
  -4   7  10       56.42       57.93      1.39 o 
  -3   7  10       17.36       17.91      0.47 o 
  -2   7  10        0.04        0.23      0.27 o 
  -1   7  10       49.74       50.22      0.83 o 
   0   7  10       46.52       51.46      3.56 o 
   1   7  10        3.44        4.87      0.38 o 
   2   7  10       27.95       26.65      0.73 o 
   3   7  10        2.61        2.86      0.30 o 
   4   7  10       20.24       23.34      0.62 o 
   5   7  10       33.50       42.98      0.96 o 
  -8   8  10        4.01        3.94      0.75 o 
  -7   8  10       26.42       26.23      2.36 o 
  -6   8  10       24.37       27.56      2.73 o 
  -5   8  10        6.23       10.02      0.54 o 
  -4   8  10        2.68        5.56      0.29 o 
  -3   8  10       16.97       20.81      0.47 o 
  -2   8  10       71.87       81.72      1.17 o 
  -1   8  10       61.78       71.45      1.12 o 
   0   8  10       29.99       27.50      1.76 o 
   1   8  10       57.60       54.37      1.28 o 
   2   8  10        6.20        5.16      0.34 o 
   3   8  10        0.09       -0.39      0.39 o 
   4   8  10        3.53        4.14      0.32 o 
  -7   9  10       10.51        8.04      1.31 o 
  -6   9  10        4.60        5.42      0.42 o 
  -5   9  10       13.07       14.52      1.40 o 
  -4   9  10       20.92       20.07      1.39 o 
  -3   9  10        0.08        0.14      0.27 o 
  -2   9  10        6.41        7.84      0.29 o 
  -1   9  10       71.87       80.90      1.10 o 
   0   9  10        4.48        5.77      0.41 o 
   1   9  10        0.01       -0.26      0.37 o 
   2   9  10       14.45       10.94      0.42 o 
   3   9  10        0.43        0.29      0.27 o 
  -5  10  10       29.99       29.03      1.87 o 
  -4  10  10      138.77      146.20     11.72 o 
  -3  10  10       42.59       42.32      3.58 o 
  -2  10  10       30.50       31.23      1.26 o 
  -1  10  10        0.45        0.58      0.18 o 
   0  10  10        0.40        1.01      0.16 o 
   1  10  10        5.54        5.36      0.32 o 
 -11   0  11       21.66       19.49      0.61 o 
  -9   0  11        3.16        3.47      0.38 o 
  -7   0  11      126.46      119.55      2.59 o 
  -5   0  11        4.52        7.97      0.50 o 
  -3   0  11       49.11       49.92      1.21 o 
  -1   0  11       41.73       40.63      0.98 o 
   1   0  11       10.49       11.79      0.52 o 
   3   0  11       27.34       20.79      0.69 o 
   5   0  11       58.60       64.21      1.36 o 
 -11   1  11        0.45        1.00      0.36 o 
 -10   1  11        0.08       -0.10      0.33 o 
  -9   1  11        0.40        0.73      0.28 o 
  -8   1  11       63.53       56.75      1.25 o 
  -7   1  11       68.93       73.94      1.18 o 
  -6   1  11       31.17       33.33      0.64 o 
  -5   1  11       25.21       21.02      0.52 o 
  -4   1  11        6.21       10.30      0.40 o 
  -3   1  11       21.66       27.14      0.58 o 
  -2   1  11        2.75        0.73      0.28 o 
  -1   1  11       19.38       12.47      0.49 o 
   0   1  11       55.60       58.43      3.80 o 
   1   1  11       20.17       17.86      0.65 o 
   2   1  11       67.92       54.43      1.11 o 
   3   1  11       41.77       33.47      0.85 o 
   4   1  11       23.88       27.57      0.73 o 
   5   1  11        1.62        2.83      0.32 o 
   6   1  11       27.64       33.60      0.77 o 
 -11   2  11       20.50       15.04      0.54 o 
 -10   2  11       39.09       29.81      0.51 o 
  -9   2  11        0.20        0.34      0.34 o 
  -8   2  11        1.48        3.41      0.28 o 
  -7   2  11        5.31        7.24      0.81 o 
  -6   2  11        0.06       -0.37      0.37 o 
  -5   2  11       95.60       95.13      2.27 o 
  -4   2  11        4.95        3.97      0.36 o 
  -3   2  11       25.84       34.54      0.86 o 
  -2   2  11       38.97       34.52      0.73 o 
  -1   2  11       28.97       28.03      0.59 o 
   0   2  11       48.12       46.12      3.14 o 
   1   2  11      283.98      259.30      3.91 o 
   2   2  11       86.31       69.54      1.56 o 
   3   2  11       50.58       39.99      0.92 o 
   4   2  11        0.63        1.88      0.28 o 
   5   2  11        0.12        0.42      0.38 o 
   6   2  11       16.96       17.87      0.57 o 
 -10   3  11       45.10       40.41      0.77 o 
  -9   3  11        6.59        7.89      0.33 o 
  -8   3  11        7.15        8.05      0.35 o 
  -7   3  11       49.66       51.43      0.94 o 
  -6   3  11        0.80        1.19      0.25 o 
  -5   3  11        8.53        6.63      0.36 o 
  -4   3  11        3.28        5.01      1.00 o 
  -3   3  11        0.59        1.96      0.58 o 
  -2   3  11        0.94        0.59      0.28 o 
  -1   3  11        0.11        0.32      0.35 o 
   0   3  11        0.03       -0.15      0.29 o 
   1   3  11       12.35       10.03      0.50 o 
   2   3  11        0.12       -0.26      0.49 o 
   3   3  11       17.06       13.72      0.55 o 
   4   3  11        4.03        2.78      0.33 o 
   5   3  11       39.03       46.69      1.11 o 
   6   3  11        6.22        8.77      0.39 o 
 -10   4  11        4.70        4.64      0.34 o 
  -9   4  11        4.22        4.35      0.27 o 
  -8   4  11       15.70       18.55      0.45 o 
  -7   4  11       26.53       30.94      0.60 o 
  -6   4  11        3.45        5.73      0.33 o 
  -5   4  11      180.91      186.99      4.72 o 
  -4   4  11      360.26      392.19     11.66 o 
  -3   4  11      108.06      118.15      1.84 o 
  -2   4  11      300.73      319.94     11.01 o 
  -1   4  11      211.65      231.88      4.16 o 
   0   4  11      125.05      132.13     10.34 o 
   1   4  11        0.09        0.74      0.34 o 
   2   4  11       12.95       10.11      0.50 o 
   3   4  11        3.95        2.40      0.29 o 
   4   4  11        5.43        4.56      0.37 o 
   5   4  11        5.94        6.37      0.34 o 
   6   4  11        0.88        0.89      0.21 o 
 -10   5  11        8.41        8.26      0.63 o 
  -9   5  11        2.45        2.11      0.51 o 
  -8   5  11       22.35       22.27      0.53 o 
  -7   5  11      187.88      182.31      4.08 o 
  -6   5  11      168.30      184.37      6.51 o 
  -5   5  11       34.53       30.77      0.61 o 
  -4   5  11       40.50       38.41      1.60 o 
  -3   5  11       31.53       31.21      1.29 o 
  -2   5  11      694.68      766.28     26.68 o 
  -1   5  11       47.93       48.13      0.75 o 
   0   5  11       73.54       79.41      5.99 o 
   1   5  11       78.25       73.66      1.59 o 
   2   5  11        0.24       -0.47      0.47 o 
   3   5  11       74.51       73.77      1.47 o 
   4   5  11        3.88        4.72      0.34 o 
   5   5  11       13.98       12.61      0.46 o 
  -9   6  11        1.91        1.74      0.21 o 
  -8   6  11       10.08        9.13      0.43 o 
  -7   6  11       28.18       30.46      0.54 o 
  -6   6  11        0.59        0.72      0.36 o 
  -5   6  11      105.52      116.94      1.72 o 
  -4   6  11       24.32       20.32      0.66 o 
  -3   6  11       28.00       29.96      0.58 o 
  -2   6  11       33.94       38.37      0.71 o 
  -1   6  11       10.90       13.07      0.44 o 
   0   6  11        3.34        3.65      0.24 o 
   1   6  11       28.56       26.49      0.72 o 
   2   6  11        4.38        5.26      0.33 o 
   3   6  11        6.44        7.96      0.39 o 
   4   6  11       13.48       13.04      0.45 o 
  -8   7  11        1.26        0.63      0.52 o 
  -7   7  11        0.97        1.18      0.20 o 
  -6   7  11        0.50        0.94      0.24 o 
  -5   7  11        0.08        0.54      0.68 o 
  -4   7  11       19.27       29.11      1.68 o 
  -3   7  11        2.25        1.43      0.23 o 
  -2   7  11       28.62       27.79      0.93 o 
  -1   7  11        0.24        0.10      0.24 o 
   0   7  11        0.03       -0.17      0.26 o 
   1   7  11        4.61        5.73      0.36 o 
   2   7  11        0.60        0.49      0.24 o 
   3   7  11      107.29      120.09      2.05 o 
   4   7  11       22.51       25.16      0.60 o 
  -7   8  11        7.35        6.49      0.51 o 
  -6   8  11        6.74        7.44      0.42 o 
  -5   8  11        0.22        0.58      0.25 o 
  -4   8  11        4.29        4.97      0.25 o 
  -3   8  11       17.16       19.48      0.80 o 
  -2   8  11        4.82        5.46      0.28 o 
  -1   8  11        0.68        1.61      0.22 o 
   0   8  11       30.12       33.23      2.53 o 
   1   8  11        5.15        3.61      0.30 o 
   2   8  11       23.40       28.55      0.68 o 
  -5   9  11       10.81        9.97      0.93 o 
  -4   9  11       10.34       10.87      0.36 o 
  -3   9  11        4.96        6.80      0.28 o 
  -2   9  11        8.52        9.37      0.76 o 
  -1   9  11        0.00        0.25      0.21 o 
   0   9  11        1.96        1.05      0.16 o 
   1   9  11        2.11        2.13      0.24 o 
 -10   0  12        1.68        2.10      0.31 o 
  -8   0  12        4.96        2.06      0.37 o 
  -6   0  12       20.94       18.66      0.68 o 
  -4   0  12        0.00        0.73      0.33 o 
  -2   0  12       25.66       45.16      1.03 o 
   0   0  12       13.99       18.30      1.99 o 
   2   0  12       43.80       44.58      1.03 o 
   4   0  12        5.13        6.59      0.37 o 
 -10   1  12       52.68       48.03      0.76 o 
  -9   1  12      111.24      106.81      1.95 o 
  -8   1  12       11.02       11.82      0.38 o 
  -7   1  12       10.48       10.42      0.37 o 
  -6   1  12        0.08        0.48      0.28 o 
  -5   1  12       77.39       73.69      1.19 o 
  -4   1  12        0.89        0.40      0.78 o 
  -3   1  12        0.05        0.23      0.41 o 
  -2   1  12        0.36        0.94      0.25 o 
  -1   1  12       55.64       45.38      0.74 o 
   0   1  12      183.34      176.51     13.98 o 
   1   1  12        2.05        1.86      0.31 o 
   2   1  12       22.76       24.33      0.70 o 
   3   1  12        3.23        2.21      0.32 o 
   4   1  12       10.30        9.84      0.40 o 
   5   1  12        1.43        1.54      0.25 o 
 -10   2  12       18.93       14.85      0.72 o 
  -9   2  12       44.01       39.32      0.78 o 
  -8   2  12       44.08       37.24      0.61 o 
  -7   2  12        4.85        3.44      0.29 o 
  -6   2  12       21.75       25.65      0.56 o 
  -5   2  12        2.88        2.68      0.38 o 
  -4   2  12       12.99        9.55      0.38 o 
  -3   2  12        1.42        0.16      0.46 o 
  -2   2  12       76.56       86.62      1.28 o 
  -1   2  12        1.47        2.93      0.29 o 
   0   2  12       27.70       25.54      1.84 o 
   1   2  12        0.90        1.04      0.30 o 
   2   2  12        3.66        4.73      0.37 o 
   3   2  12        9.12        7.55      0.37 o 
   4   2  12       42.70       50.90      1.13 o 
   5   2  12        0.33        0.62      0.22 o 
  -9   3  12        1.67        1.92      0.22 o 
  -8   3  12        8.78        9.60      0.34 o 
  -7   3  12       14.22       12.74      0.40 o 
  -6   3  12        5.97        4.15      0.57 o 
  -5   3  12       16.24       18.13      0.62 o 
  -4   3  12        2.08        3.18      0.30 o 
  -3   3  12       17.62       25.32      0.55 o 
  -2   3  12      108.30      108.43      1.56 o 
  -1   3  12       24.13       30.29      0.70 o 
   0   3  12       22.71       26.42      1.60 o 
   1   3  12       20.85       17.44      0.61 o 
   2   3  12       14.42       10.32      0.48 o 
   3   3  12        0.03       -0.06      0.34 o 
   4   3  12       22.25       17.47      0.51 o 
  -9   4  12        3.85        5.38      0.29 o 
  -8   4  12       14.19       12.19      0.36 o 
  -7   4  12        7.06        8.95      0.35 o 
  -6   4  12       55.72       57.92      0.93 o 
  -5   4  12       16.22       19.40      1.55 o 
  -4   4  12       72.42       68.13      1.58 o 
  -3   4  12      157.34      180.26      2.24 o 
  -2   4  12       98.35      116.97      1.77 o 
  -1   4  12      123.68      146.61      2.88 o 
   0   4  12       37.10       39.85      4.01 o 
   1   4  12       45.78       41.98      0.88 o 
   2   4  12       33.12       30.66      0.73 o 
   3   4  12        3.07        1.96      0.27 o 
   4   4  12        0.03       -0.02      0.31 o 
  -8   5  12        2.10        1.32      0.27 o 
  -7   5  12       44.08       44.61      0.70 o 
  -6   5  12       84.01       75.78      1.10 o 
  -5   5  12      573.98      613.91      6.97 o 
  -4   5  12        1.38        2.95      1.63 o 
  -3   5  12       42.52       46.97      0.72 o 
  -2   5  12        6.87        7.14      0.32 o 
  -1   5  12       55.51       59.49      0.93 o 
   0   5  12       30.23       36.37      2.38 o 
   1   5  12        7.04        6.29      0.35 o 
   2   5  12       20.71       21.09      0.58 o 
   3   5  12        0.37        0.95      0.24 o 
  -8   6  12       20.33       18.43      1.35 o 
  -7   6  12       23.58       25.61      0.51 o 
  -6   6  12       20.57       21.49      0.51 o 
  -5   6  12        6.29        5.83      0.49 o 
  -4   6  12       31.83       36.47      0.62 o 
  -3   6  12       57.59       67.68      2.09 o 
  -2   6  12       71.35       82.92      1.16 o 
  -1   6  12        0.08        0.46      0.28 o 
   0   6  12        8.48        9.55      0.96 o 
   1   6  12       35.06       38.49      0.85 o 
   2   6  12        0.00       -0.21      0.29 o 
   3   6  12        3.68        3.19      0.28 o 
  -6   7  12        6.14        5.91      0.28 o 
  -5   7  12       12.35       15.25      0.94 o 
  -4   7  12        8.82       10.39      0.32 o 
  -3   7  12       10.12        9.57      0.32 o 
  -2   7  12        0.12        0.69      0.24 o 
  -1   7  12        3.27        3.57      0.33 o 
   0   7  12       19.66       23.13      2.00 o 
   1   7  12        0.71        1.51      0.26 o 
  -5   8  12        3.91        5.48      0.24 o 
  -4   8  12        0.38        0.89      0.47 o 
  -3   8  12       17.72       18.68      0.91 o 
  -2   8  12       70.14       72.92      4.42 o 
  -1   8  12        2.59        3.80      0.23 o 
   0   8  12       10.56       13.77      1.31 o 
  -9   0  13       91.14       75.53      1.60 o 
  -7   0  13        8.37        8.79      0.46 o 
  -5   0  13        9.17       10.21      0.53 o 
  -3   0  13       12.18       10.68      0.53 o 
  -1   0  13       98.85      109.75      2.32 o 
   1   0  13        7.47       10.44      0.44 o 
   3   0  13       76.52       71.45      1.52 o 
  -9   1  13       26.35       23.32      0.46 o 
  -8   1  13       40.34       34.33      0.56 o 
  -7   1  13        5.39        5.08      0.27 o 
  -6   1  13        0.60        0.65      0.23 o 
  -5   1  13        9.42        9.17      0.35 o 
  -4   1  13        0.73        0.00      0.35 o 
  -3   1  13        0.59        3.56      0.55 o 
  -2   1  13        4.95        6.35      0.33 o 
  -1   1  13        3.63        4.37      0.29 o 
   0   1  13       57.89       60.39      4.76 o 
   1   1  13       28.63       21.42      0.60 o 
   2   1  13        4.99        5.57      0.35 o 
   3   1  13        7.18        9.11      0.42 o 
  -8   2  13       10.03       10.06      0.35 o 
  -7   2  13       13.37       10.33      0.33 o 
  -6   2  13       35.55       30.79      0.55 o 
  -5   2  13       22.22       25.74      0.81 o 
  -4   2  13        0.64        1.80      0.45 o 
  -3   2  13        8.81        8.65      0.33 o 
  -2   2  13        0.39        1.69      0.23 o 
  -1   2  13       94.72       98.63      1.53 o 
   0   2  13        2.42        1.93      0.61 o 
   1   2  13        5.03        3.05      0.32 o 
   2   2  13        5.19        4.57      0.31 o 
   3   2  13        8.91        9.84      0.42 o 
  -8   3  13       14.36       14.20      0.39 o 
  -7   3  13        3.12        2.50      0.37 o 
  -6   3  13       40.08       37.88      0.59 o 
  -5   3  13       19.75       18.28      0.43 o 
  -4   3  13        1.41        2.26      0.48 o 
  -3   3  13       10.91       14.04      0.40 o 
  -2   3  13        4.76        6.25      0.31 o 
  -1   3  13        6.09        7.06      0.32 o 
   0   3  13        9.09        7.34      0.51 o 
   1   3  13       54.85       51.33      1.14 o 
   2   3  13        1.57        2.64      0.26 o 
   3   3  13       12.92       14.71      0.47 o 
  -7   4  13       95.39       86.61      1.26 o 
  -6   4  13      134.00      128.50      1.62 o 
  -5   4  13      131.81      132.05      1.71 o 
  -4   4  13        4.50        3.30      0.27 o 
  -3   4  13      169.51      170.75      4.84 o 
  -2   4  13        2.87        2.88      0.26 o 
  -1   4  13        7.34        6.60      0.30 o 
   0   4  13        0.29        0.58      0.21 o 
   1   4  13        0.23        1.00      0.22 o 
   2   4  13       30.36       25.18      0.64 o 
  -7   5  13        5.62        6.13      0.28 o 
  -6   5  13       53.49       54.28      0.86 o 
  -5   5  13       17.14       17.25      0.73 o 
  -4   5  13      355.18      359.00      5.03 o 
  -3   5  13      102.79      105.23      2.32 o 
  -2   5  13       56.58       54.83      0.86 o 
  -1   5  13        6.41        8.42      0.30 o 
   0   5  13        1.62        1.69      0.15 o 
   1   5  13        1.70        0.82      0.24 o 
  -5   6  13        3.47        3.93      0.36 o 
  -4   6  13        2.21        3.04      0.39 o 
  -3   6  13       31.33       27.55      0.51 o 
  -2   6  13       31.05       33.70      0.56 o 
  -1   6  13       17.03       14.14      0.37 o 
   0   6  13        4.40        7.95      0.56 o 
  -6   0  14       32.04       26.65      0.71 o 
  -4   0  14       17.54       21.96      0.62 o 
  -2   0  14       96.83       98.22      2.02 o 
   0   0  14        0.60        0.33      0.21 o 
  -7   1  14        3.47        5.55      0.56 o 
  -6   1  14        0.03        0.55      0.36 o 
  -5   1  14        0.34       -0.16      0.40 o 
  -4   1  14       76.35       87.45      1.32 o 
  -3   1  14       13.03       11.26      0.34 o 
  -2   1  14       46.49       48.11      0.80 o 
  -1   1  14        1.27        1.28      0.21 o 
   0   1  14        1.44        2.69      0.31 o 
   1   1  14        0.01       -0.32      0.32 o 
  -6   2  14        7.87        7.00      0.29 o 
  -5   2  14       13.69       15.27      0.54 o 
  -4   2  14       11.87       13.89      0.35 o 
  -3   2  14        5.82        4.95      0.26 o 
  -2   2  14       39.31       45.44      0.69 o 
  -1   2  14       38.79       47.07      1.73 o 
   0   2  14        3.17        3.27      0.29 o 
  -6   3  14        1.72        1.56      0.20 o 
  -5   3  14       10.63        8.86      0.31 o 
  -4   3  14       32.22       30.02      0.53 o 
  -3   3  14       61.76       69.84      0.93 o 
  -2   3  14        0.40        0.23      0.21 o 
  -1   3  14        1.08        1.05      0.21 o 
   0   3  14       28.55       27.94      1.92 o 
  -4   4  14       18.29       19.93      0.42 o 
  -3   4  14       36.29       44.45      1.16 o 
  -2   4  14       24.68       28.32      0.51 o 
  -1   4  14        1.30        0.71      0.23 o 
                                                 
